# Supplementary material for: A multi-agent equilibrium model in an incomplete market with discrete dividends: Applications to long-term discount curves
Source: PLoS One. 2026 Jul 24;21(7):e0343055. doi: 10.1371/journal.pone.0343055 (PMC13399536; doi:10.1371/journal.pone.0343055)
Supplement: S1 Code — (PY) [file pone.0343055.s001.py]

import numpy as np

SEED = 53
NPATH = 100000   # for main simulation
NTIMESTEP = 10
MATURITYMAX = 100
DMATURITYMAX = 100

rng = np.random.default_rng(SEED)

# Parameter settings
x0 = np.zeros(4)
x0[1] = 100.0
x0[2] = 100.0
x0[3] = 100.0

beta = np.zeros(4)
beta[1] = 0.01
beta[2] = 0.02
beta[3] = 0.03

lambda_ = np.zeros(4)
lambda_[1] = 1.0 - 0.1
lambda_[2] = 0.0 - 0.1
lambda_[3] = -1.0 - 0.1

mu = np.zeros(8)
sigma = np.zeros(8)
rho = np.zeros(8)
yalpha = np.zeros(8)
ybeta = np.zeros(8)

mu[0] = 0.1
mu[1] = -0.003
sigma[0] = 0.1

mu[7] = 0.1
sigma[7] = 0.1

ybeta[1] = 0.01
ybeta[2] = 0.01
ybeta[3] = 0.01 + 0.045
ybeta[4] = 0.01 + 0.045
ybeta[5] = 0.01 + 0.045
ybeta[6] = 0.03

mk = np.zeros(3)
mk[1] = -0.01
mk[2] = 0.01

sigma[1:7] = [0.1, 0.1, 0.1, 0.1, 0.1, 0.3]
rho[1:7] = 0.5

yalpha[1:6] = 0.0
yalpha[6] = 0.02

# Mortality rates
mortalrate = np.zeros(20)
mortalrate[2] = 0.0004
mortalrate[3] = 0.0006
mortalrate[4] = 0.0010
mortalrate[5] = 0.0024
mortalrate[6] = 0.0063
mortalrate[7] = 0.017
mortalrate[8] = 0.048
mortalrate[9] = 0.15
mortalrate[10] = 0.40

dbcont = 1.0
annuitycont = 1.0

# Initial weights for delta components
initdweight = np.zeros(7)
initdweight[1:7] = [1, 1, 1, 1, 1, 5]


def simulate_curve():
    results = []

    for MATURITY in range(1, MATURITYMAX + 1):

        print(f"\n=== MATURITY {MATURITY} start ===")

        # Compute sum of exponential decay terms
        k = np.arange(1, MATURITY + 1)
        sumalpha = np.zeros(4)
        sumalpha[1] = np.exp(-beta[1] * k).sum()
        sumalpha[2] = np.exp(-beta[2] * k).sum()
        sumalpha[3] = np.exp(-beta[3] * k).sum()

        totaldeltazero = (
            x0[1] / sumalpha[1] +
            x0[2] / sumalpha[2] +
            x0[3] / sumalpha[3]
        )

        # Initial delta allocation
        initdelta = np.zeros(7)
        wsum = initdweight[1:7].sum()
        for idx in range(1, 7):
            initdelta[idx] = initdweight[idx] / wsum * totaldeltazero

        # Pathwise vectors
        delta = np.zeros((7, NPATH))
        for idx in range(1, 7):
            delta[idx] = initdelta[idx]

        zi = np.ones((4, NPATH))
        alpha = np.ones((4, NPATH))

        dweight = np.zeros((7, NPATH))
        dweight[1:7] = 1.0 / 6.0

        y = np.ones(NPATH)
        y2 = np.ones(NPATH)
        survivalratio = np.ones(NPATH)

        dbpayoff = np.zeros(NPATH)
        annuitypayoff = np.zeros(NPATH)
        payoff = np.zeros(NPATH)

        nsteps = NTIMESTEP * MATURITY

        for j in range(1, nsteps + 1):

            # Progress display (every 100 steps)
            if j % 100 == 0:
                print(f"  step {j}/{nsteps}")

            dw = rng.normal(size=(NPATH, 8))
            common = dw[:, 0]

            totalsigma = np.zeros(NPATH)
            for idx in range(1, 7):
                eps = rho[idx] * common + np.sqrt(1 - rho[idx] ** 2) * dw[:, idx]
                totalsigma += dweight[idx] * sigma[idx] * eps
            totalsigma *= np.sqrt(1.0 / NTIMESTEP)

            # Update zi
            for i_z in [1, 2, 3]:
                zi[i_z] *= (1.0 + lambda_[i_z] * totalsigma)

            # Update delta
            for idx in range(1, 7):
                eps = rho[idx] * common + np.sqrt(1 - rho[idx] ** 2) * dw[:, idx]
                drift = (yalpha[idx] * y + ybeta[idx]) / NTIMESTEP
                vol = sigma[idx] * np.sqrt(1.0 / NTIMESTEP) * eps
                delta[idx] *= (1.0 + drift + vol)

            # Update y and y2
            y += (mu[0] + mu[1] * y2) / NTIMESTEP + sigma[0] * np.sqrt(1.0 / NTIMESTEP) * dw[:, 0]
            y2 += mu[7] / NTIMESTEP + sigma[7] * np.sqrt(1.0 / NTIMESTEP) * dw[:, 7]

            # Update weights
            delt_sum = delta[1:7].sum(axis=0)
            for idx in range(1, 7):
                dweight[idx] = delta[idx] / delt_sum

            # Update alpha
            for i_a in [1, 2, 3]:
                alpha[i_a] *= (1.0 - beta[i_a] / NTIMESTEP)

            # Mortality update
            age_idx = int(j / NTIMESTEP / 10.0) + 2
            age_idx = min(max(age_idx, 2), 10)
            mort = mortalrate[age_idx] * (1.0 + mk[1] * y + mk[2] * y2)

            survivalratio *= np.exp(-mort / NTIMESTEP)

            # State price density
            spd = (alpha[1] * x0[1] * zi[1] / sumalpha[1] +
                   alpha[2] * x0[2] * zi[2] / sumalpha[2] +
                   alpha[3] * x0[3] * zi[3] / sumalpha[3]) / delt_sum

            # Payoffs
            dbpayoff += dbcont * mort * survivalratio * (1.0 / NTIMESTEP) * spd
            annuitypayoff += annuitycont * survivalratio * (1.0 / NTIMESTEP) * spd

        # Final payoff
        delt_sum = delta[1:7].sum(axis=0)
        spd_final = (alpha[1] * x0[1] * zi[1] / sumalpha[1] +
                     alpha[2] * x0[2] * zi[2] / sumalpha[2] +
                     alpha[3] * x0[3] * zi[3] / sumalpha[3]) / delt_sum
        payoff += spd_final

        zcbprice = payoff.mean()
        yield_ = -np.log(zcbprice) / MATURITY
        dbprice = dbpayoff.mean()
        annuityprice = annuitypayoff.mean()

        results.append((MATURITY, yield_, dbprice, annuityprice))

        print(f"=== MATURITY {MATURITY} completed ===")

    return np.array(results)


# Run simulation
curve = simulate_curve()

# Save CSV
np.savetxt(
    "discretecf_yc_python_fast.csv",
    curve,
    delimiter=",",
    header="MATURITY,YIELD,DBPRICE,ANNUITYPRICE",
    comments=""
)

print("\nSimulation completed. CSV file saved.")
