# Supplementary material for: A multi-agent equilibrium model in an incomplete market with discrete dividends: Applications to long-term discount curves
Source: PLoS One. 2026 Jul 24;21(7):e0343055. doi: 10.1371/journal.pone.0343055 (PMC13399536; doi:10.1371/journal.pone.0343055)
Supplement: S1 Data — (CSV) [file pone.0343055.s002.csv]

MATURITY	YIELD	DBPRICE	ANNUITYPRICE
1.000000000000000000e+00	2.303765648107995376e-02	3.949430694915810310e-04	9.872883854627031441e-01
2.000000000000000000e+00	2.376568717111044240e-02	7.803708324722345496e-04	1.950656047752094224e+00
3.000000000000000000e+00	2.448005408693175802e-02	1.155916512189059065e-03	2.889188878133293503e+00
4.000000000000000000e+00	2.538401519883841384e-02	1.520720326467288244e-03	3.800758949046178170e+00
5.000000000000000000e+00	2.573861887176714935e-02	1.878244671515117000e-03	4.694035979560219118e+00
6.000000000000000000e+00	2.609447066506937266e-02	2.225310608539832983e-03	5.560938327078891241e+00
7.000000000000000000e+00	2.653837412318731798e-02	2.562119103985304597e-03	6.402225006310935385e+00
8.000000000000000000e+00	2.658472366553066638e-02	2.893219333938562825e-03	7.229068529330684889e+00
9.000000000000000000e+00	2.729407954882178897e-02	3.207262472799564477e-03	8.013176050059120925e+00
1.000000000000000000e+01	2.816492576212669546e-02	3.522552435865925358e-03	8.762821928360796875e+00
1.100000000000000000e+01	2.846954367485751355e-02	3.969846840266114466e-03	9.509382587986669577e+00
1.200000000000000000e+01	2.854159220806149269e-02	4.404718584732411103e-03	1.023431292603652309e+01
1.300000000000000000e+01	2.904326161646610810e-02	4.822474193140567980e-03	1.093169848851845316e+01
1.400000000000000000e+01	2.923964966344989175e-02	5.230306878413261938e-03	1.161086943781686642e+01
1.500000000000000000e+01	2.997166674180522933e-02	5.609844459650531294e-03	1.224006212441635100e+01
1.600000000000000000e+01	3.003135126658267734e-02	5.994149342679337862e-03	1.288135931269201606e+01
1.700000000000000000e+01	3.045423017778589245e-02	6.355994749089974305e-03	1.348256829868706852e+01
1.800000000000000000e+01	3.091756236818568246e-02	6.706860600392393172e-03	1.406923115542656788e+01
1.900000000000000000e+01	3.111178109282588741e-02	7.031410278159105215e-03	1.460213948830052466e+01
2.000000000000000000e+01	3.114077015456764852e-02	7.416730538003801949e-03	1.521885738402248656e+01
2.100000000000000000e+01	3.129600082364706465e-02	7.952111955668150073e-03	1.576037931275640425e+01
2.200000000000000000e+01	3.175417606311951163e-02	8.433099766010540912e-03	1.622266712075164818e+01
2.300000000000000000e+01	3.238645789436854494e-02	8.880144335549119278e-03	1.664220052524378346e+01
2.400000000000000000e+01	3.261034429447746963e-02	9.359877196115990589e-03	1.713628333379729796e+01
2.500000000000000000e+01	3.271761890298324760e-02	9.814430688561680619e-03	1.759575947179191147e+01
2.600000000000000000e+01	3.310594901955171004e-02	1.025867700118332851e-02	1.804813688552871653e+01
2.700000000000000000e+01	3.333874449315871180e-02	1.066670955561445193e-02	1.845149961287112816e+01
2.800000000000000000e+01	3.372302845634646967e-02	1.103276891846685821e-02	1.879630716047389782e+01
2.900000000000000000e+01	3.368211232144803502e-02	1.146884705387243679e-02	1.926163889769182447e+01
3.000000000000000000e+01	3.407273134250039109e-02	1.184422005999735163e-02	1.957055434884517808e+01
3.100000000000000000e+01	3.423048336581425988e-02	1.270273362427489297e-02	1.994339793963979801e+01
3.200000000000000000e+01	3.440465696937861084e-02	1.353790398791925725e-02	2.032791190597308173e+01
3.300000000000000000e+01	3.466649038397848215e-02	1.427718459193842368e-02	2.060964792783570587e+01
3.400000000000000000e+01	3.471368928532467951e-02	1.508500304511947721e-02	2.099066350181089291e+01
3.500000000000000000e+01	3.487085142125111170e-02	1.581223961014373638e-02	2.130607947470172903e+01
3.600000000000000000e+01	3.521296490906344195e-02	1.644490018497113057e-02	2.155649688241124196e+01
3.700000000000000000e+01	3.547961252241237096e-02	1.706949217989265147e-02	2.179546276537483251e+01
3.800000000000000000e+01	3.552064798652502381e-02	1.773683697784297561e-02	2.208703712267722352e+01
3.900000000000000000e+01	3.596158613705443402e-02	1.824771510636442884e-02	2.228205686738547087e+01
4.000000000000000000e+01	3.631221082860416893e-02	1.888854952413805341e-02	2.252169052728768506e+01
4.100000000000000000e+01	3.636023697048716002e-02	2.035263199869598999e-02	2.279056817724275419e+01
4.200000000000000000e+01	3.643976184497269705e-02	2.174435516851319292e-02	2.304154416972469122e+01
4.300000000000000000e+01	3.667027706233131484e-02	2.297584569376624059e-02	2.321967078984458510e+01
4.400000000000000000e+01	3.673434320381002011e-02	2.426404299488185701e-02	2.343217370373240982e+01
4.500000000000000000e+01	3.694747962181749862e-02	2.543376930425643445e-02	2.367076218531990506e+01
4.600000000000000000e+01	3.710820155555250716e-02	2.652888461029673933e-02	2.381695831927295259e+01
4.700000000000000000e+01	3.718958046197462508e-02	2.754698262443147985e-02	2.393381124776684388e+01
4.800000000000000000e+01	3.762222767127425954e-02	2.847999241038207813e-02	2.411998195071944195e+01
4.900000000000000000e+01	3.755533505303685488e-02	2.964752980023766665e-02	2.433759214939978932e+01
5.000000000000000000e+01	3.809629207740962420e-02	3.038866803073047435e-02	2.439115161062034431e+01
5.100000000000000000e+01	3.835964758281926873e-02	3.257422089396318915e-02	2.450566652373089127e+01
5.200000000000000000e+01	3.806480810796725178e-02	3.516212577674221462e-02	2.478035251660069349e+01
5.300000000000000000e+01	3.835572010530632209e-02	3.707876244357529577e-02	2.488676514755954017e+01
5.400000000000000000e+01	3.846419560001374666e-02	3.894760636097500256e-02	2.500678428329909764e+01
5.500000000000000000e+01	3.873849944886308128e-02	4.073909195314724674e-02	2.512631706844315715e+01
5.600000000000000000e+01	3.863305157729857858e-02	4.248719554352932415e-02	2.519473977624431882e+01
5.700000000000000000e+01	3.900718715172420831e-02	4.384174849858463868e-02	2.529570741318530835e+01
5.800000000000000000e+01	3.938771174012054704e-02	4.505065907003781567e-02	2.530745481127257435e+01
5.900000000000000000e+01	3.912208499311222581e-02	4.673699482585776110e-02	2.543634183920564240e+01
6.000000000000000000e+01	3.959471507998617995e-02	4.820635526242209035e-02	2.554102416499808825e+01
6.100000000000000000e+01	3.952753102778729793e-02	5.193795843793027472e-02	2.572131769368530740e+01
6.200000000000000000e+01	4.008810485526021622e-02	5.410029363089685628e-02	2.560706144847830146e+01
6.300000000000000000e+01	3.975390772183488158e-02	5.756826703850927845e-02	2.578923528132229137e+01
6.400000000000000000e+01	4.036268509443266539e-02	5.935048329446353244e-02	2.581452324165349665e+01
6.500000000000000000e+01	4.008439893956066563e-02	6.243895121783437502e-02	2.595115922491099170e+01
6.600000000000000000e+01	4.054996057382852237e-02	6.348767955722176004e-02	2.589050336920549000e+01
6.700000000000000000e+01	4.070989585584137288e-02	6.571412398333051352e-02	2.595927054990384875e+01
6.800000000000000000e+01	4.105487610161620560e-02	6.684754862869300707e-02	2.598896013101172286e+01
6.900000000000000000e+01	4.089325833764966694e-02	6.873222689480021352e-02	2.602301166586548575e+01
7.000000000000000000e+01	4.113590683943110088e-02	7.118266192056026120e-02	2.619776423664585607e+01
7.100000000000000000e+01	4.102628896183850571e-02	7.506558441938454562e-02	2.620428222963823828e+01
7.200000000000000000e+01	4.154911463806040817e-02	7.734283103508696189e-02	2.621774453718559883e+01
7.300000000000000000e+01	4.111839616509511269e-02	8.059895105093405065e-02	2.627888840279216254e+01
7.400000000000000000e+01	4.207946557533906451e-02	8.071458054195888854e-02	2.611986746109130664e+01
7.500000000000000000e+01	4.182940523472190170e-02	8.298409257655224580e-02	2.616021342450226683e+01
7.600000000000000000e+01	4.175247888832660237e-02	8.544735835812493352e-02	2.627875977735756763e+01
7.700000000000000000e+01	4.216579685904343205e-02	8.583879261029490892e-02	2.626040814909956111e+01
7.800000000000000000e+01	4.247061790067428039e-02	8.708027790649267019e-02	2.634884459108972976e+01
7.900000000000000000e+01	4.251123473542749165e-02	8.761428755246936095e-02	2.633636586388059797e+01
8.000000000000000000e+01	4.236561646919353996e-02	8.860834111404457258e-02	2.631931688019970039e+01
8.100000000000000000e+01	4.254678942653953438e-02	8.956970684108599146e-02	2.632966088787725312e+01
8.200000000000000000e+01	4.330282255372235045e-02	8.933245274913939604e-02	2.634100777884089695e+01
8.300000000000000000e+01	4.277038460289762922e-02	9.040349897158025949e-02	2.635477112317832038e+01
8.400000000000000000e+01	4.360385845413453781e-02	8.985512558048648624e-02	2.633254139818282624e+01
8.500000000000000000e+01	4.343757271111337026e-02	9.080696659363554635e-02	2.644489374410165183e+01
8.600000000000000000e+01	4.359571024240888742e-02	9.128840965432445664e-02	2.644770334600208272e+01
8.700000000000000000e+01	4.310166553167584652e-02	9.253440171634146061e-02	2.647889897276902005e+01
8.800000000000000000e+01	4.450733492250031481e-02	9.029002623491676205e-02	2.637021299806174923e+01
8.900000000000000000e+01	4.405455228182685035e-02	9.118849248851736145e-02	2.641152067740618392e+01
9.000000000000000000e+01	4.408491670826243658e-02	9.063812373450375048e-02	2.633308156251731802e+01
9.100000000000000000e+01	4.413080070575198938e-02	9.288586234261812791e-02	2.648612562173523344e+01
9.200000000000000000e+01	4.424335271737860065e-02	9.225695516302932775e-02	2.656731493727843230e+01
9.300000000000000000e+01	4.473749950785425866e-02	9.120618162323160250e-02	2.646240818708605147e+01
9.400000000000000000e+01	4.506941585065345895e-02	9.223529948390975230e-02	2.659780856318126396e+01
9.500000000000000000e+01	4.489185541086506553e-02	9.220810260409320613e-02	2.647697769588144112e+01
9.600000000000000000e+01	4.542914361745880453e-02	9.369184197772907619e-02	2.673703012901178511e+01
9.700000000000000000e+01	4.538124087928896433e-02	9.310099579767545930e-02	2.659784051511986647e+01
9.800000000000000000e+01	4.486483373919092354e-02	9.256859569682572564e-02	2.654351154790978029e+01
9.900000000000000000e+01	4.512979525532598291e-02	9.250999235991150260e-02	2.649609579124279435e+01
1.000000000000000000e+02	4.551308068053736694e-02	9.267329645981173258e-02	2.649271418076666862e+01
