# Supplementary material for: A multi-agent equilibrium model in an incomplete market with discrete dividends: Applications to long-term discount curves
Source: PLoS One. 2026 Jul 24;21(7):e0343055. doi: 10.1371/journal.pone.0343055 (PMC13399536; doi:10.1371/journal.pone.0343055)
Supplement: S2 Data — (CSV) [file pone.0343055.s003.csv]

MATURITY	YIELD	DBPRICE	ANNUITYPRICE
1.000000000000000000e+00	9.411534051241463375e-03	3.979007150118508019e-04	9.946815430729175622e-01
2.000000000000000000e+00	1.006534587481320089e-02	7.915767280336462796e-04	1.978663601825088936e+00
3.000000000000000000e+00	1.073662255702012569e-02	1.180494011525174292e-03	2.950608779260659453e+00
4.000000000000000000e+00	1.163709403422569753e-02	1.563524349339563734e-03	3.907714403792208913e+00
5.000000000000000000e+00	1.197416592639764625e-02	1.944169253051544711e-03	4.858744106611768032e+00
6.000000000000000000e+00	1.230522353509275885e-02	2.318880115637863160e-03	5.794678988700659339e+00
7.000000000000000000e+00	1.276978302989583390e-02	2.687449588350874705e-03	6.715268931926984486e+00
8.000000000000000000e+00	1.278163464798595834e-02	3.055128655884728744e-03	7.633425969773496966e+00
9.000000000000000000e+00	1.354963916338768753e-02	3.408289902730398356e-03	8.515158299992620528e+00
1.000000000000000000e+01	1.450174400123113716e-02	3.767678012792750365e-03	9.369348189090697332e+00
1.100000000000000000e+01	1.481800952551280866e-02	4.284903721307502938e-03	1.023293714693819112e+01
1.200000000000000000e+01	1.491264366498329212e-02	4.794273237113962083e-03	1.108198054666632792e+01
1.300000000000000000e+01	1.550079619003901128e-02	5.288883910852368656e-03	1.190723114661522608e+01
1.400000000000000000e+01	1.566661758302024393e-02	5.780888762258125195e-03	1.272694202418353093e+01
1.500000000000000000e+01	1.655856683798715909e-02	6.241420793597025028e-03	1.349011088142223969e+01
1.600000000000000000e+01	1.663277231953297006e-02	6.715420765365738391e-03	1.428079830224355717e+01
1.700000000000000000e+01	1.715727762802897460e-02	7.166350549933090536e-03	1.502993283135223379e+01
1.800000000000000000e+01	1.765772852347544455e-02	7.609468171946869378e-03	1.577027280859859815e+01
1.900000000000000000e+01	1.789418311693710684e-02	8.027388237313677274e-03	1.645753810715282484e+01
2.000000000000000000e+01	1.792879103131153271e-02	8.525646303449589680e-03	1.725284601313398625e+01
2.100000000000000000e+01	1.818458769327239294e-02	9.226297252077429734e-03	1.796042036626811367e+01
2.200000000000000000e+01	1.870675157945030087e-02	9.865657083297518087e-03	1.857672311906589613e+01
2.300000000000000000e+01	1.947852405103455212e-02	1.046488353754305295e-02	1.914179008548923022e+01
2.400000000000000000e+01	1.972934609522324079e-02	1.111798964693116662e-02	1.981367196842995071e+01
2.500000000000000000e+01	1.990870147937594953e-02	1.173818993064990393e-02	2.043827006130697654e+01
2.600000000000000000e+01	2.043280657800861100e-02	1.235213088338117139e-02	2.106254625322488749e+01
2.700000000000000000e+01	2.061859140763930981e-02	1.293640877288971744e-02	2.164313598350344847e+01
2.800000000000000000e+01	2.112465022638532197e-02	1.345572476227577946e-02	2.213477791113733772e+01
2.900000000000000000e+01	2.116470373372293656e-02	1.407482338344056595e-02	2.279168611595754967e+01
3.000000000000000000e+01	2.166123824855763561e-02	1.461670643085423958e-02	2.323835431706885046e+01
3.100000000000000000e+01	2.189680443375319543e-02	1.587154333963235187e-02	2.378202028807840662e+01
3.200000000000000000e+01	2.209546818351793007e-02	1.710724436510983881e-02	2.434771272983374146e+01
3.300000000000000000e+01	2.238924767551876346e-02	1.821690396660003916e-02	2.477617778537970494e+01
3.400000000000000000e+01	2.253054597413981300e-02	1.943155394515407031e-02	2.534618495700019736e+01
3.500000000000000000e+01	2.265188235104153777e-02	2.057615591209390957e-02	2.584713292967149556e+01
3.600000000000000000e+01	2.317205082544139191e-02	2.151294463938438137e-02	2.620399365445147311e+01
3.700000000000000000e+01	2.351726564905701547e-02	2.248919002944006762e-02	2.659131363230865119e+01
3.800000000000000000e+01	2.360679657140971749e-02	2.353811386555878377e-02	2.704283910438325123e+01
3.900000000000000000e+01	2.401156994530909139e-02	2.438035980995626253e-02	2.737205647871690317e+01
4.000000000000000000e+01	2.454907309401288540e-02	2.537875326143866628e-02	2.774352015433175822e+01
4.100000000000000000e+01	2.468642180547855197e-02	2.773019191515118179e-02	2.817058366500400624e+01
4.200000000000000000e+01	2.481972398602377144e-02	2.999054217809173778e-02	2.857112948379545614e+01
4.300000000000000000e+01	2.517286285736458976e-02	3.197249415970816744e-02	2.885004477405956891e+01
4.400000000000000000e+01	2.514131680595082033e-02	3.419696783065107742e-02	2.923446286770032643e+01
4.500000000000000000e+01	2.553995089050303813e-02	3.611403583097267528e-02	2.960845718163476903e+01
4.600000000000000000e+01	2.556586569017663124e-02	3.806227637383978457e-02	2.989856839196384897e+01
4.700000000000000000e+01	2.582732556446216965e-02	3.971150863099563028e-02	3.008488889208003059e+01
4.800000000000000000e+01	2.638633759057523384e-02	4.131265565624205049e-02	3.039428684001248371e+01
4.900000000000000000e+01	2.630643153163681261e-02	4.339416378698324195e-02	3.078791946797678136e+01
5.000000000000000000e+01	2.713727541302497076e-02	4.449874736729088343e-02	3.084023827715423494e+01
5.100000000000000000e+01	2.727691450799205053e-02	4.854276739697683390e-02	3.109938350330653734e+01
5.200000000000000000e+01	2.705589723511634542e-02	5.309328572253969175e-02	3.155111394107496281e+01
5.300000000000000000e+01	2.760118512850394390e-02	5.632961686607207419e-02	3.171626269488390903e+01
5.400000000000000000e+01	2.755505023081392113e-02	5.986722623706144941e-02	3.194187911475120245e+01
5.500000000000000000e+01	2.788580985519040212e-02	6.322389904076904099e-02	3.218567181111057351e+01
5.600000000000000000e+01	2.779919831860899748e-02	6.640958642772613885e-02	3.230531688965229620e+01
5.700000000000000000e+01	2.836951499899382709e-02	6.857513966978169562e-02	3.245576718992998622e+01
5.800000000000000000e+01	2.882852888662037344e-02	7.088866154830514299e-02	3.249595223203055383e+01
5.900000000000000000e+01	2.858185993603362327e-02	7.413045589585792738e-02	3.274817920959661421e+01
6.000000000000000000e+01	2.912351736303605762e-02	7.710635605774750212e-02	3.297292028022658172e+01
6.100000000000000000e+01	2.901415709822712657e-02	8.401387724045571159e-02	3.324349232436302515e+01
6.200000000000000000e+01	2.979871690133375703e-02	8.807576493459784439e-02	3.306957380869701524e+01
6.300000000000000000e+01	2.924785331841721348e-02	9.521158623004487287e-02	3.341895374404013097e+01
6.400000000000000000e+01	2.990029679021754400e-02	9.868989558713636701e-02	3.345623995217165003e+01
6.500000000000000000e+01	3.006779157012413883e-02	1.036202856058842242e-01	3.367002997150463273e+01
6.600000000000000000e+01	3.037716934547448830e-02	1.057920957305280851e-01	3.355082089507302356e+01
6.700000000000000000e+01	3.067487285222639942e-02	1.106818541711642317e-01	3.373166772241101796e+01
6.800000000000000000e+01	3.108880547754728010e-02	1.125037169352558902e-01	3.375782759787377785e+01
6.900000000000000000e+01	3.075512339202395376e-02	1.170467680637189561e-01	3.389592826036694362e+01
7.000000000000000000e+01	3.114558422222555786e-02	1.216607792848358460e-01	3.416918668139908277e+01
7.100000000000000000e+01	3.113623527673649999e-02	1.286441739144818242e-01	3.416567938736999110e+01
7.200000000000000000e+01	3.149441758112848933e-02	1.345970924447916217e-01	3.423330054556844004e+01
7.300000000000000000e+01	3.098035801865796704e-02	1.410524857432712553e-01	3.430296150757644824e+01
7.400000000000000000e+01	3.262547714245993963e-02	1.402253636333681552e-01	3.403351937890963796e+01
7.500000000000000000e+01	3.208910052307006877e-02	1.452893436703095176e-01	3.410214162284115957e+01
7.600000000000000000e+01	3.229960641266147597e-02	1.503735076536456272e-01	3.434129140659715063e+01
7.700000000000000000e+01	3.243874711140302958e-02	1.523962410812666202e-01	3.435399229276992372e+01
7.800000000000000000e+01	3.263435920279860597e-02	1.552572615083139262e-01	3.451030148742214010e+01
7.900000000000000000e+01	3.340519845293444395e-02	1.540460017218003297e-01	3.442555397498655623e+01
8.000000000000000000e+01	3.321568893961603097e-02	1.565834428218941532e-01	3.439945182944045143e+01
8.100000000000000000e+01	3.288611241815371511e-02	1.591512058833315091e-01	3.447322933092482344e+01
8.200000000000000000e+01	3.371772329590239786e-02	1.576878438716196318e-01	3.440172320714651732e+01
8.300000000000000000e+01	3.343351115527298800e-02	1.617388371992224683e-01	3.450532388801679673e+01
8.400000000000000000e+01	3.425768865195703144e-02	1.596492599081393571e-01	3.444628852114410478e+01
8.500000000000000000e+01	3.379102220815680818e-02	1.607799595635671097e-01	3.458969636194112951e+01
8.600000000000000000e+01	3.355934805038042479e-02	1.634618813427339834e-01	3.460124898792129500e+01
8.700000000000000000e+01	3.408861937060654601e-02	1.660921505129706321e-01	3.471085318745156911e+01
8.800000000000000000e+01	3.528223194417896141e-02	1.603384849118259514e-01	3.448880850974808965e+01
8.900000000000000000e+01	3.477633516734742608e-02	1.621326540628667823e-01	3.453373169331208459e+01
9.000000000000000000e+01	3.528866766541328970e-02	1.626248570615959621e-01	3.446016056112335946e+01
9.100000000000000000e+01	3.470585560825690391e-02	1.683360252933390755e-01	3.477963717666867893e+01
9.200000000000000000e+01	3.513646155415878214e-02	1.645655900323209908e-01	3.481977437267035924e+01
9.300000000000000000e+01	3.545254469649173484e-02	1.631541373926748140e-01	3.466787155107321894e+01
9.400000000000000000e+01	3.695090064931273732e-02	1.645476537168756026e-01	3.489001197021809730e+01
9.500000000000000000e+01	3.577944787335645555e-02	1.637572188902425563e-01	3.467941452164384231e+01
9.600000000000000000e+01	3.679287830892942479e-02	1.690876612508416532e-01	3.515597246089703987e+01
9.700000000000000000e+01	3.706546678427301289e-02	1.675269055254487161e-01	3.495365040679168800e+01
9.800000000000000000e+01	3.619415734933913859e-02	1.666488126763967792e-01	3.484854494914391410e+01
9.900000000000000000e+01	3.597824087353485717e-02	1.661115177423915512e-01	3.475333255775684194e+01
1.000000000000000000e+02	3.708982714214437149e-02	1.646055059059754466e-01	3.469895529017275493e+01
