# Supplementary material for: A multi-agent equilibrium model in an incomplete market with discrete dividends: Applications to long-term discount curves
Source: PLoS One. 2026 Jul 24;21(7):e0343055. doi: 10.1371/journal.pone.0343055 (PMC13399536; doi:10.1371/journal.pone.0343055)
Supplement: S3 Data — (CSV) [file pone.0343055.s004.csv]

MATURITY	YIELD	DBPRICE	ANNUITYPRICE
1.000000000000000000e+00	3.702478917821971915e-02	3.919632914186096224e-04	9.798398995535797518e-01
2.000000000000000000e+00	3.824374226312266672e-02	7.689647538935967660e-04	1.922148101981127732e+00
3.000000000000000000e+00	3.941147671908663136e-02	1.130667386955650595e-03	2.826090234323468398e+00
4.000000000000000000e+00	4.072324291661530427e-02	1.476370525656927560e-03	3.689940021283261373e+00
5.000000000000000000e+00	4.149418672308526068e-02	1.809426248113271294e-03	4.522095365849410520e+00
6.000000000000000000e+00	4.226639084393220974e-02	2.126972752298659543e-03	5.315280979416502127e+00
7.000000000000000000e+00	4.307448256747168497e-02	2.429575824081536741e-03	6.071155927088126347e+00
8.000000000000000000e+00	4.353680837251504288e-02	2.721119260263914295e-03	6.799244735873967826e+00
9.000000000000000000e+00	4.455494391989418129e-02	2.992472879149479272e-03	7.476803864076905448e+00
1.000000000000000000e+01	4.570329476484685099e-02	3.259348717996758855e-03	8.111664263436974665e+00
1.100000000000000000e+01	4.635390722859338702e-02	3.629884978733393698e-03	8.729882799903995405e+00
1.200000000000000000e+01	4.675719043056231899e-02	3.982648100268615550e-03	9.318025549309430389e+00
1.300000000000000000e+01	4.751978351941742174e-02	4.315104400874978340e-03	9.873447264734243944e+00
1.400000000000000000e+01	4.807083583373160385e-02	4.630547121439751966e-03	1.039848362461490971e+01
1.500000000000000000e+01	4.897795961954842792e-02	4.919372002038145675e-03	1.087744263674675693e+01
1.600000000000000000e+01	4.934928669187160777e-02	5.204454926969242536e-03	1.135350673250529852e+01
1.700000000000000000e+01	5.000041884229033257e-02	5.466695768641133095e-03	1.178924629971764304e+01
1.800000000000000000e+01	5.071710387999339015e-02	5.715513846834428292e-03	1.220594106630946918e+01
1.900000000000000000e+01	5.118483442384973159e-02	5.936722125097450807e-03	1.256792281992276195e+01
2.000000000000000000e+01	5.151063424280481057e-02	6.198653703660197967e-03	1.298976544342741768e+01
2.100000000000000000e+01	5.187308240982124730e-02	6.550726908549057807e-03	1.334672619566918073e+01
2.200000000000000000e+01	5.253866155473110172e-02	6.856880278842221108e-03	1.363888900916507474e+01
2.300000000000000000e+01	5.331105766439137028e-02	7.133588608669773172e-03	1.389430828959406128e+01
2.400000000000000000e+01	5.377713322423888914e-02	7.425695568910994221e-03	1.419705831787875461e+01
2.500000000000000000e+01	5.408885263913688901e-02	7.697365441396052804e-03	1.447400385739751449e+01
2.600000000000000000e+01	5.462501256774032754e-02	7.954834790508756581e-03	1.473716545914959930e+01
2.700000000000000000e+01	5.514320977730962497e-02	8.178344293686900038e-03	1.495628060935732506e+01
2.800000000000000000e+01	5.564458007723692423e-02	8.376739758457041329e-03	1.513957784999734457e+01
2.900000000000000000e+01	5.580403844750640024e-02	8.614546131988176300e-03	1.539856756560792839e+01
3.000000000000000000e+01	5.636355413794825325e-02	8.805517012520316933e-03	1.555280761699945913e+01
3.100000000000000000e+01	5.669910422276916440e-02	9.240156908329145644e-03	1.574440467996812743e+01
3.200000000000000000e+01	5.706274363071002498e-02	9.652204736373667937e-03	1.594003520098070759e+01
3.300000000000000000e+01	5.751949100074477128e-02	9.999368253173365750e-03	1.606636283658173880e+01
3.400000000000000000e+01	5.769682439065709073e-02	1.037956035921507036e-02	1.625158397456885240e+01
3.500000000000000000e+01	5.812384498799263999e-02	1.069616520015413685e-02	1.638990701975888697e+01
3.600000000000000000e+01	5.853014758354462693e-02	1.098182527364622955e-02	1.650781421987721487e+01
3.700000000000000000e+01	5.890803515016485720e-02	1.124261258408185311e-02	1.659717978834480334e+01
3.800000000000000000e+01	5.916994081581688353e-02	1.151584140123549163e-02	1.672163126438359626e+01
3.900000000000000000e+01	5.973155499433524529e-02	1.171261290837635229e-02	1.679098173458851306e+01
4.000000000000000000e+01	6.013575786507378146e-02	1.196824070421725721e-02	1.689054813601445559e+01
4.100000000000000000e+01	6.036171086709015560e-02	1.252445387392470827e-02	1.699670364583573345e+01
4.200000000000000000e+01	6.058642608101819094e-02	1.303798906853358142e-02	1.709561236976264453e+01
4.300000000000000000e+01	6.091347056547249950e-02	1.348347740001798294e-02	1.716052293048723243e+01
4.400000000000000000e+01	6.115733083100505924e-02	1.391241612644283053e-02	1.722601901069177899e+01
4.500000000000000000e+01	6.153251482669740841e-02	1.430986815921522770e-02	1.732641961473167669e+01
4.600000000000000000e+01	6.180719082025031702e-02	1.465712385332785216e-02	1.735436882646155610e+01
4.700000000000000000e+01	6.203565593188802019e-02	1.497596564071010036e-02	1.738041098266868190e+01
4.800000000000000000e+01	6.242004680606971778e-02	1.527224089532048384e-02	1.745226464435668845e+01
4.900000000000000000e+01	6.258269308736651160e-02	1.560894347092207750e-02	1.751530737718848840e+01
5.000000000000000000e+01	6.304698037960408674e-02	1.584009486887813511e-02	1.753288298676867640e+01
5.100000000000000000e+01	6.340746611730603555e-02	1.643571478781157350e-02	1.755561480578658973e+01
5.200000000000000000e+01	6.339155354785983021e-02	1.714777619842210860e-02	1.765027463632678462e+01
5.300000000000000000e+01	6.370563331378306660e-02	1.765786748135840870e-02	1.768121605931804652e+01
5.400000000000000000e+01	6.395365515334758277e-02	1.813705449130690803e-02	1.771829445748129217e+01
5.500000000000000000e+01	6.430268364512781165e-02	1.855572446132823516e-02	1.774245026066672892e+01
5.600000000000000000e+01	6.441958212105071413e-02	1.895515588581340657e-02	1.775022154029971588e+01
5.700000000000000000e+01	6.474291256475298018e-02	1.932068318074293620e-02	1.778755004009921592e+01
5.800000000000000000e+01	6.518427446163845007e-02	1.957011565597674072e-02	1.777031799246073973e+01
5.900000000000000000e+01	6.514967373525977490e-02	1.993139698676357069e-02	1.780456027587383971e+01
6.000000000000000000e+01	6.557016123949879760e-02	2.022548180005943191e-02	1.782652658172007065e+01
6.100000000000000000e+01	6.555716934909978921e-02	2.107888004919034400e-02	1.790673606924564254e+01
6.200000000000000000e+01	6.612491420335064873e-02	2.145745306914532274e-02	1.783396185489145580e+01
6.300000000000000000e+01	6.617244901273268420e-02	2.208706806884377233e-02	1.789116842634156868e+01
6.400000000000000000e+01	6.648019040785624334e-02	2.249988549629554704e-02	1.791287192027602160e+01
6.500000000000000000e+01	6.640613642314430187e-02	2.307494357542482985e-02	1.794000271745731112e+01
6.600000000000000000e+01	6.694222968530177953e-02	2.324984863590866604e-02	1.792042004798357269e+01
6.700000000000000000e+01	6.713070322674559443e-02	2.361055827988167016e-02	1.792512536256500155e+01
6.800000000000000000e+01	6.738494931977766222e-02	2.384714736375154187e-02	1.794607853904495798e+01
6.900000000000000000e+01	6.758865662889337877e-02	2.407594540086236898e-02	1.793193528892033228e+01
7.000000000000000000e+01	6.770666686471762952e-02	2.450582622216485734e-02	1.800437923049381439e+01
7.100000000000000000e+01	6.775412598400938624e-02	2.513088649541546024e-02	1.798601631456011063e+01
7.200000000000000000e+01	6.818333777531995765e-02	2.545412286581071049e-02	1.800249882406621538e+01
7.300000000000000000e+01	6.821822769181760948e-02	2.589026627034342679e-02	1.803004963487459023e+01
7.400000000000000000e+01	6.868127990038623565e-02	2.590473131975257887e-02	1.795584159836187865e+01
7.500000000000000000e+01	6.869624339077949615e-02	2.622200622153397082e-02	1.797296658530169111e+01
7.600000000000000000e+01	6.886727806765850779e-02	2.652683699982002347e-02	1.799555434677028387e+01
7.700000000000000000e+01	6.932473701716604375e-02	2.651307617771559225e-02	1.798673804651611974e+01
7.800000000000000000e+01	6.940442316344125340e-02	2.674249725112272727e-02	1.802716753139864991e+01
7.900000000000000000e+01	6.949785489316002984e-02	2.679604251563236228e-02	1.802085226615152180e+01
8.000000000000000000e+01	6.955069131289751128e-02	2.696359773230840723e-02	1.802170610545233487e+01
8.100000000000000000e+01	7.005094237992952333e-02	2.692360853047930450e-02	1.800472337753572560e+01
8.200000000000000000e+01	7.027401151699744219e-02	2.706021591225752504e-02	1.803563662151258029e+01
8.300000000000000000e+01	7.042082557289339184e-02	2.707882125139044263e-02	1.802912455101381539e+01
8.400000000000000000e+01	7.073761853272558797e-02	2.711878447117644850e-02	1.801885789041483932e+01
8.500000000000000000e+01	7.086620456099443355e-02	2.729271763956786848e-02	1.808234617389330978e+01
8.600000000000000000e+01	7.078162754824285363e-02	2.732548110966581678e-02	1.808061012865990946e+01
8.700000000000000000e+01	7.075210115234789598e-02	2.738869207407717069e-02	1.807213727665924807e+01
8.800000000000000000e+01	7.156425132416184554e-02	2.717911640136715448e-02	1.804057022800376231e+01
8.900000000000000000e+01	7.139692664496470609e-02	2.731427012487000830e-02	1.805550352175994178e+01
9.000000000000000000e+01	7.179040383884728593e-02	2.715746528734470921e-02	1.802313754592035977e+01
9.100000000000000000e+01	7.194999945813689013e-02	2.735069908531903918e-02	1.806767289127118303e+01
9.200000000000000000e+01	7.193277439190534639e-02	2.744904046265159159e-02	1.811993352834059223e+01
9.300000000000000000e+01	7.239228788810032900e-02	2.725537341591965229e-02	1.806586961018244608e+01
9.400000000000000000e+01	7.236996240841923889e-02	2.741204889869216371e-02	1.813622953699846008e+01
9.500000000000000000e+01	7.253378006206470663e-02	2.741891806185314806e-02	1.806644170826111662e+01
9.600000000000000000e+01	7.266930281111731726e-02	2.761865219456491674e-02	1.819012154830879169e+01
9.700000000000000000e+01	7.282898005491762750e-02	2.746297787688640676e-02	1.811596602010228807e+01
9.800000000000000000e+01	7.286820666484891684e-02	2.737001359785162444e-02	1.809090921951571218e+01
9.900000000000000000e+01	7.312976007232192821e-02	2.738541448517638546e-02	1.807297444287262067e+01
1.000000000000000000e+02	7.330007683395040052e-02	2.744439686117570651e-02	1.808190075800765939e+01
