# Supplementary material for: A multi-agent equilibrium model in an incomplete market with discrete dividends: Applications to long-term discount curves
Source: PLoS One. 2026 Jul 24;21(7):e0343055. doi: 10.1371/journal.pone.0343055 (PMC13399536; doi:10.1371/journal.pone.0343055)
Supplement: S4 Data — (CSV) [file pone.0343055.s005.csv]

MATURITY	YIELD	DBPRICE	ANNUITYPRICE
1.000000000000000000e+00	2.560607662187370376e-02	3.944101688199054155e-04	9.859612553768354326e-01
2.000000000000000000e+00	2.636210440584821346e-02	7.782992850496494490e-04	1.945497237457150197e+00
3.000000000000000000e+00	2.706110481414515309e-02	1.151393052352444116e-03	2.877924986289229548e+00
4.000000000000000000e+00	2.791029632472175406e-02	1.513002405913885023e-03	3.781542429523928828e+00
5.000000000000000000e+00	2.825651246643729950e-02	1.866295721186789344e-03	4.664283560833744069e+00
6.000000000000000000e+00	2.860694571947307308e-02	2.208453860452555539e-03	5.518969236116743282e+00
7.000000000000000000e+00	2.903356544907260625e-02	2.539766506830054647e-03	6.346575502678625469e+00
8.000000000000000000e+00	2.909594139542031818e-02	2.864331369063461558e-03	7.157147612213722532e+00
9.000000000000000000e+00	2.976546983533095297e-02	3.172062007263144311e-03	7.925551970970153626e+00
1.000000000000000000e+01	3.058432830864267135e-02	3.480575286044263437e-03	8.659233967742132165e+00
1.100000000000000000e+01	3.088344919368532157e-02	3.916333237046892672e-03	9.386428523171380434e+00
1.200000000000000000e+01	3.096414051874716092e-02	4.339072559338342377e-03	1.009122945670729443e+01
1.300000000000000000e+01	3.144152939742995284e-02	4.744452849483032225e-03	1.076792552787641810e+01
1.400000000000000000e+01	3.164249201799309436e-02	5.138913306454862516e-03	1.142487787565831781e+01
1.500000000000000000e+01	3.233204938929148953e-02	5.506328608806954940e-03	1.203426740075432910e+01
1.600000000000000000e+01	3.240213009218902152e-02	5.876229574816514006e-03	1.265148865260001010e+01
1.700000000000000000e+01	3.280143000177468404e-02	6.224464388046864471e-03	1.323016897760087396e+01
1.800000000000000000e+01	3.325215377045089016e-02	6.561073306281062743e-03	1.379292648479661487e+01
1.900000000000000000e+01	3.344323748585847217e-02	6.872794865592116859e-03	1.430527709870807129e+01
2.000000000000000000e+01	3.347659131207599004e-02	7.239199270924093904e-03	1.489115255885901945e+01
2.100000000000000000e+01	3.362369916578246409e-02	7.749640131403927150e-03	1.540771385022024909e+01
2.200000000000000000e+01	3.406481659676027784e-02	8.208282800332268245e-03	1.584951138842903084e+01
2.300000000000000000e+01	3.466586418834736311e-02	8.634895115520672959e-03	1.625157481960146200e+01
2.400000000000000000e+01	3.488097595562721781e-02	9.089267811637087233e-03	1.671912682761005442e+01
2.500000000000000000e+01	3.498879922418741267e-02	9.518980422950391526e-03	1.715353993875127614e+01
2.600000000000000000e+01	3.535420598677868620e-02	9.938553115682745645e-03	1.758080638418874386e+01
2.700000000000000000e+01	3.558575147173426156e-02	1.032316873076108768e-02	1.796145741078485969e+01
2.800000000000000000e+01	3.595275305100016638e-02	1.066829263332137040e-02	1.828727476517310535e+01
2.900000000000000000e+01	3.591044876386857015e-02	1.107649886384304456e-02	1.872206694477532452e+01
3.000000000000000000e+01	3.628859105903641663e-02	1.143001290738199401e-02	1.901457208010867461e+01
3.100000000000000000e+01	3.644057269360883450e-02	1.223216937958970275e-02	1.936306936686975178e+01
3.200000000000000000e+01	3.661017072786938720e-02	1.300991393579259761e-02	1.972004935274760129e+01
3.300000000000000000e+01	3.685863466602282146e-02	1.370018498084926012e-02	1.998467785899136473e+01
3.400000000000000000e+01	3.689829790853715180e-02	1.445004439782133880e-02	2.033805079241542302e+01
3.500000000000000000e+01	3.705541860941782839e-02	1.512372888621126704e-02	2.063069994628114756e+01
3.600000000000000000e+01	3.737814798685331480e-02	1.571338033963568317e-02	2.086574452731603913e+01
3.700000000000000000e+01	3.763955221351476810e-02	1.629058891356543332e-02	2.108703149381535980e+01
3.800000000000000000e+01	3.768069066587940996e-02	1.690416638087143680e-02	2.135490136461543287e+01
3.900000000000000000e+01	3.810576651916786073e-02	1.737927482324216205e-02	2.153856128145686455e+01
4.000000000000000000e+01	3.843710653903167906e-02	1.797070966801187636e-02	2.175985003820348140e+01
4.100000000000000000e+01	3.847947899623407886e-02	1.931287178821217490e-02	2.200622463590887534e+01
4.200000000000000000e+01	3.854756915025103065e-02	2.059036252916856408e-02	2.223836338796598255e+01
4.300000000000000000e+01	3.877312614754702819e-02	2.171763803686122332e-02	2.240261275608441238e+01
4.400000000000000000e+01	3.883829620554336837e-02	2.289059420083397814e-02	2.259608055838804574e+01
4.500000000000000000e+01	3.905069439731331804e-02	2.395513870741227888e-02	2.281368504291873833e+01
4.600000000000000000e+01	3.920653861630782333e-02	2.495392721675322376e-02	2.294833628155254246e+01
4.700000000000000000e+01	3.928935156198681139e-02	2.587808517296408956e-02	2.305578986968385635e+01
4.800000000000000000e+01	3.969000999008568537e-02	2.673088160244008540e-02	2.322594557382944913e+01
4.900000000000000000e+01	3.963890867391602763e-02	2.777757321998087364e-02	2.342125379564237164e+01
5.000000000000000000e+01	4.014592052454286908e-02	2.846543977751562690e-02	2.347550925949597200e+01
5.100000000000000000e+01	4.040849027913154257e-02	3.043113532372335173e-02	2.357805406229319090e+01
5.200000000000000000e+01	4.013556566904386003e-02	3.274833988870481938e-02	2.382447157165501750e+01
5.300000000000000000e+01	4.041006167436850260e-02	3.447751079746026737e-02	2.392289366691354147e+01
5.400000000000000000e+01	4.052477933398054150e-02	3.615217922996790539e-02	2.403136180749597983e+01
5.500000000000000000e+01	4.077382079105036639e-02	3.776115329762659567e-02	2.413977496518408472e+01
5.600000000000000000e+01	4.068679943114322795e-02	3.931872229485814524e-02	2.420310361046422898e+01
5.700000000000000000e+01	4.104934977866269569e-02	4.053899639855360754e-02	2.429500920414654175e+01
5.800000000000000000e+01	4.142528767144847829e-02	4.161126762890730163e-02	2.430480797479863853e+01
5.900000000000000000e+01	4.118422884110976151e-02	4.309564264550817814e-02	2.441816562121702461e+01
6.000000000000000000e+01	4.161480986166326418e-02	4.442008883482163883e-02	2.451428483547820747e+01
6.100000000000000000e+01	4.156490464297572796e-02	4.771141136225846152e-02	2.467530058658644876e+01
6.200000000000000000e+01	4.211569606205187860e-02	4.962460738753108475e-02	2.457299169413815321e+01
6.300000000000000000e+01	4.180643520165144150e-02	5.266847468282210426e-02	2.473750524365059533e+01
6.400000000000000000e+01	4.237757586112633063e-02	5.427238276500927217e-02	2.476350736461921187e+01
6.500000000000000000e+01	4.211657604841233943e-02	5.697963727591469352e-02	2.488447373964253373e+01
6.600000000000000000e+01	4.257656438433521373e-02	5.791022266507597771e-02	2.483213910503713251e+01
6.700000000000000000e+01	4.274061626679631631e-02	5.984376712338403820e-02	2.489260683299243126e+01
6.800000000000000000e+01	4.307010255530813875e-02	6.086602426562700424e-02	2.492217472445995696e+01
6.900000000000000000e+01	4.292583259391338085e-02	6.250446413731808315e-02	2.494986118231750183e+01
7.000000000000000000e+01	4.316093212489724440e-02	6.461061535238660225e-02	2.510535177399414763e+01
7.100000000000000000e+01	4.307610641408039787e-02	6.799186778327356850e-02	2.511168183066506288e+01
7.200000000000000000e+01	4.356119757750714916e-02	7.000283314688808545e-02	2.512767389468110579e+01
7.300000000000000000e+01	4.318754830011464069e-02	7.275224612843086969e-02	2.518096380909933174e+01
7.400000000000000000e+01	4.410130569172338727e-02	7.287758083193092429e-02	2.503929494747346851e+01
7.500000000000000000e+01	4.387574887436111043e-02	7.481128267501734042e-02	2.507554613959516487e+01
7.600000000000000000e+01	4.381125682759088452e-02	7.693141346078315179e-02	2.518070172537883877e+01
7.700000000000000000e+01	4.422711287860418838e-02	7.724905827342061493e-02	2.516560383150761382e+01
7.800000000000000000e+01	4.451187085601709947e-02	7.836119536557771548e-02	2.524669145980086071e+01
7.900000000000000000e+01	4.455241215152733886e-02	7.881069727414924397e-02	2.523559390711766071e+01
8.000000000000000000e+01	4.442730737539667130e-02	7.968750917925682131e-02	2.522336627110944463e+01
8.100000000000000000e+01	4.463022687819228479e-02	8.049433277748131721e-02	2.523371344669626737e+01
8.200000000000000000e+01	4.534088087460977357e-02	8.033895489312785354e-02	2.524770985804752144e+01
8.300000000000000000e+01	4.487653964975418103e-02	8.117294080364231834e-02	2.525676647567082256e+01
8.400000000000000000e+01	4.567580827778794372e-02	8.077135708754161481e-02	2.523829291474632797e+01
8.500000000000000000e+01	4.555754910152962772e-02	8.156053114873297594e-02	2.533839475153242304e+01
8.600000000000000000e+01	4.567279179572563547e-02	8.196910830770857970e-02	2.534388362851585796e+01
8.700000000000000000e+01	4.522290723148284647e-02	8.302652693240435144e-02	2.537177225152161597e+01
8.800000000000000000e+01	4.656525079139823414e-02	8.117800551571817402e-02	2.527706871407414013e+01
8.900000000000000000e+01	4.616977226401530049e-02	8.194302080837427560e-02	2.531551932525114168e+01
9.000000000000000000e+01	4.618137245812714564e-02	8.148415648549456325e-02	2.524666264594693033e+01
9.100000000000000000e+01	4.624792039613825900e-02	8.335371154502271840e-02	2.538049718553819645e+01
9.200000000000000000e+01	4.637768936063426523e-02	8.283290960878848808e-02	2.545348898829028883e+01
9.300000000000000000e+01	4.687665302615092594e-02	8.197267091929699712e-02	2.536329500856635022e+01
9.400000000000000000e+01	4.717600333942875701e-02	8.287711514932750989e-02	2.548837632423901312e+01
9.500000000000000000e+01	4.706616228596392781e-02	8.279881465111645078e-02	2.537409351808731373e+01
9.600000000000000000e+01	4.753684018944712847e-02	8.410836921294763402e-02	2.561187519663726420e+01
9.700000000000000000e+01	4.750320150580385897e-02	8.358073048303962804e-02	2.548468437405764675e+01
9.800000000000000000e+01	4.703733447833566977e-02	8.310858930393894006e-02	2.543840135350945530e+01
9.900000000000000000e+01	4.731490322851643338e-02	8.308069172719953488e-02	2.539966805389444460e+01
1.000000000000000000e+02	4.775937436069813136e-02	8.319972643872695917e-02	2.539551278415563473e+01
