# Supplementary material for: A multi-agent equilibrium model in an incomplete market with discrete dividends: Applications to long-term discount curves
Source: PLoS One. 2026 Jul 24;21(7):e0343055. doi: 10.1371/journal.pone.0343055 (PMC13399536; doi:10.1371/journal.pone.0343055)
Supplement: S5 Data — (CSV) [file pone.0343055.s006.csv]

MATURITY	YIELD	DBPRICE	ANNUITYPRICE
1.000000000000000000e+00	1.090778277127166761e-02	3.975732199482759246e-04	9.938629114842557621e-01
2.000000000000000000e+00	1.154970227204944570e-02	7.903420257674851268e-04	1.975577640659318623e+00
3.000000000000000000e+00	1.220626905712857667e-02	1.177798738319577217e-03	2.943873225999140253e+00
4.000000000000000000e+00	1.308820564827331036e-02	1.558851910282488479e-03	3.896039309193409128e+00
5.000000000000000000e+00	1.340879452654807590e-02	1.937004435677765982e-03	4.840843393363309488e+00
6.000000000000000000e+00	1.372469671084943117e-02	2.308754023071018721e-03	5.769383780910295911e+00
7.000000000000000000e+00	1.416956397509492975e-02	2.673943762266568248e-03	6.681535155842921014e+00
8.000000000000000000e+00	1.416806681005246607e-02	3.037749484897512512e-03	7.590023279812127655e+00
9.000000000000000000e+00	1.491325413665019715e-02	3.386800972799185096e-03	8.461499564036854437e+00
1.000000000000000000e+01	1.584058813932392312e-02	3.741587742696266244e-03	9.304780450575094619e+00
1.100000000000000000e+01	1.613975816428148136e-02	4.251544553196181034e-03	1.015619930229913237e+01
1.200000000000000000e+01	1.621639676440200795e-02	4.753223077367784918e-03	1.099242920309498395e+01
1.300000000000000000e+01	1.678003029607715718e-02	5.239964347757812731e-03	1.180458876575476523e+01
1.400000000000000000e+01	1.693491480663548640e-02	5.723346422554440906e-03	1.260989482060788625e+01
1.500000000000000000e+01	1.779508670149883634e-02	6.175720281506184677e-03	1.335957907407489564e+01
1.600000000000000000e+01	1.785338419807570506e-02	6.640678680686899760e-03	1.413520412823269901e+01
1.700000000000000000e+01	1.835291162997650452e-02	7.082737480535005424e-03	1.486961169728537513e+01
1.800000000000000000e+01	1.883667714787995093e-02	7.516671789190011894e-03	1.559464904656964812e+01
1.900000000000000000e+01	1.905466814504832088e-02	7.925386910816461725e-03	1.626670418916177852e+01
2.000000000000000000e+01	1.907546481106622144e-02	8.412471684550089715e-03	1.704431319633146558e+01
2.100000000000000000e+01	1.930769025135424186e-02	9.097065695673599989e-03	1.773576504919267194e+01
2.200000000000000000e+01	1.981094723312835926e-02	9.721161098548808735e-03	1.833724684015665218e+01
2.300000000000000000e+01	2.055634273810152610e-02	1.030595410382487143e-02	1.888860512041313200e+01
2.400000000000000000e+01	2.079191931708782720e-02	1.094242475263772392e-02	1.954334598728546624e+01
2.500000000000000000e+01	2.095207053031040989e-02	1.154703095943374579e-02	2.015239553397068306e+01
2.600000000000000000e+01	2.145064969054650411e-02	1.214510300385881515e-02	2.076057477315712418e+01
2.700000000000000000e+01	2.162944997831285632e-02	1.271265377565702383e-02	2.132426278959762200e+01
2.800000000000000000e+01	2.211317063367135294e-02	1.321791835996079072e-02	2.180253778267753262e+01
2.900000000000000000e+01	2.213310000195550103e-02	1.382019978846077760e-02	2.244168706440117234e+01
3.000000000000000000e+01	2.260736638513471605e-02	1.434744233715755206e-02	2.287643425924764173e+01
3.100000000000000000e+01	2.282385043166481470e-02	1.556651394855638505e-02	2.340454629660720087e+01
3.200000000000000000e+01	2.301024622049876664e-02	1.676617460864596176e-02	2.395365052443293052e+01
3.300000000000000000e+01	2.329095014874314404e-02	1.784303816564937473e-02	2.436917100031482164e+01
3.400000000000000000e+01	2.341479762519327670e-02	1.902149498000888991e-02	2.492203204400945893e+01
3.500000000000000000e+01	2.352847211662034699e-02	2.012836288142607483e-02	2.540582662990157559e+01
3.600000000000000000e+01	2.402164691687254383e-02	2.104076123988913444e-02	2.575488423606511645e+01
3.700000000000000000e+01	2.435103806823757724e-02	2.198667537332616925e-02	2.612913276668610507e+01
3.800000000000000000e+01	2.442305253405021095e-02	2.300396859510531189e-02	2.656759977522436600e+01
3.900000000000000000e+01	2.482644629547110793e-02	2.381679303058650832e-02	2.688482743613965908e+01
4.000000000000000000e+01	2.533858096067540672e-02	2.478601961481374447e-02	2.724525775284036655e+01
4.100000000000000000e+01	2.545597359029939943e-02	2.706483371678105113e-02	2.765933886922561058e+01
4.200000000000000000e+01	2.557577311729064551e-02	2.925480623832289045e-02	2.804780148716231025e+01
4.300000000000000000e+01	2.591051900295829671e-02	3.117693187504640834e-02	2.831893443292981871e+01
4.400000000000000000e+01	2.588130819556498652e-02	3.332235462002623716e-02	2.868823374925562320e+01
4.500000000000000000e+01	2.624872160952277170e-02	3.518347971052198514e-02	2.905149909783806805e+01
4.600000000000000000e+01	2.628724213772277649e-02	3.705522030932376087e-02	2.932813295164073253e+01
4.700000000000000000e+01	2.652083299896744115e-02	3.866222363814639934e-02	2.951126143750808239e+01
4.800000000000000000e+01	2.706497039680373293e-02	4.021124041563103185e-02	2.981051589632795285e+01
4.900000000000000000e+01	2.697972703463110550e-02	4.221707159332577231e-02	3.018877038337555874e+01
5.000000000000000000e+01	2.777232590546620597e-02	4.330968165600057596e-02	3.024513824298295717e+01
5.100000000000000000e+01	2.792696978620161016e-02	4.719660782844399549e-02	3.048914247665501165e+01
5.200000000000000000e+01	2.768229298691218462e-02	5.160572595271543939e-02	3.092832253962481914e+01
5.300000000000000000e+01	2.819884210542580871e-02	5.475477029237677679e-02	3.109017206545306422e+01
5.400000000000000000e+01	2.816452473733938380e-02	5.815662329015722221e-02	3.130644361432805667e+01
5.500000000000000000e+01	2.848418364009350917e-02	6.139824258010473379e-02	3.154024667379567504e+01
5.600000000000000000e+01	2.838271079455855633e-02	6.449484492020306214e-02	3.165875619368825866e+01
5.700000000000000000e+01	2.894462693987385343e-02	6.660311132682938950e-02	3.180503865514320339e+01
5.800000000000000000e+01	2.938218857262846206e-02	6.884430481428401027e-02	3.184510081622068256e+01
5.900000000000000000e+01	2.912425699553774019e-02	7.197124412329397591e-02	3.208671725060379742e+01
6.000000000000000000e+01	2.967028441340584938e-02	7.481648109669652991e-02	3.229940376321188467e+01
6.100000000000000000e+01	2.955081522754330475e-02	8.151633155182243240e-02	3.256477162596900143e+01
6.200000000000000000e+01	3.030986249099845362e-02	8.546791337669769340e-02	3.239895920066290813e+01
6.300000000000000000e+01	2.976422242595243989e-02	9.233205045979937797e-02	3.273379521319447605e+01
6.400000000000000000e+01	3.043042533965295907e-02	9.566653128880552026e-02	3.276808287600159275e+01
6.500000000000000000e+01	3.054963657982586248e-02	1.005421398004782835e-01	3.297949361397964196e+01
6.600000000000000000e+01	3.085839842899802676e-02	1.026548091664538503e-01	3.286660649300461756e+01
6.700000000000000000e+01	3.114945911319797964e-02	1.073309327517779493e-01	3.303733204691691583e+01
6.800000000000000000e+01	3.155776983133188468e-02	1.091183539096654692e-01	3.306347655308442057e+01
6.900000000000000000e+01	3.122461274797624572e-02	1.134586713066928071e-01	3.319181009819179451e+01
7.000000000000000000e+01	3.161055696083328592e-02	1.179499482920311898e-01	3.345879964736499090e+01
7.100000000000000000e+01	3.157484007308263702e-02	1.248111386448524374e-01	3.345978360967453114e+01
7.200000000000000000e+01	3.196210396211962568e-02	1.304050610905867769e-01	3.351841934531226741e+01
7.300000000000000000e+01	3.144948105371826036e-02	1.366801067039373208e-01	3.358896571234329542e+01
7.400000000000000000e+01	3.303033603088535719e-02	1.360072274192631880e-01	3.333094626976933483e+01
7.500000000000000000e+01	3.252281614839062224e-02	1.408821116655668282e-01	3.339778479124412058e+01
7.600000000000000000e+01	3.268905394635370637e-02	1.458191208512937265e-01	3.362621181131275705e+01
7.700000000000000000e+01	3.283924498745859066e-02	1.477230712884750607e-01	3.363513951321263562e+01
7.800000000000000000e+01	3.305231315705853962e-02	1.504183936671455168e-01	3.378353300988837304e+01
7.900000000000000000e+01	3.376471418484391918e-02	1.494783664183273741e-01	3.370959425829427403e+01
8.000000000000000000e+01	3.356900629487538645e-02	1.518627566012919483e-01	3.368277386710514065e+01
8.100000000000000000e+01	3.326611519781397242e-02	1.543478813361157942e-01	3.375034617400708470e+01
8.200000000000000000e+01	3.410651828199007252e-02	1.529681842126035252e-01	3.368775962681584701e+01
8.300000000000000000e+01	3.378724001144649269e-02	1.567592598566019679e-01	3.378015195355553857e+01
8.400000000000000000e+01	3.462545875363949588e-02	1.547367071082332013e-01	3.372445293787412623e+01
8.500000000000000000e+01	3.416221364551080830e-02	1.559068431845535563e-01	3.386666869935439195e+01
8.600000000000000000e+01	3.403487016815473498e-02	1.583735502694564867e-01	3.387739608771139643e+01
8.700000000000000000e+01	3.440613158607590261e-02	1.609959155327009561e-01	3.397961017046569765e+01
8.800000000000000000e+01	3.563659575342732755e-02	1.554803601451991424e-01	3.376864894490472579e+01
8.900000000000000000e+01	3.516894278308399513e-02	1.571486028022929804e-01	3.381340726827515653e+01
9.000000000000000000e+01	3.561687981941535214e-02	1.575506180364028563e-01	3.373672444543500148e+01
9.100000000000000000e+01	3.503300765251892573e-02	1.630398043559275478e-01	3.404198959798535640e+01
9.200000000000000000e+01	3.545603372956988852e-02	1.595862348906689765e-01	3.408784799683836297e+01
9.300000000000000000e+01	3.578178669939338641e-02	1.581781592670492564e-01	3.393963615010653712e+01
9.400000000000000000e+01	3.721390797703822556e-02	1.595554216905070988e-01	3.415337209197023327e+01
9.500000000000000000e+01	3.613508473835169016e-02	1.588126065966579681e-01	3.395210864788940341e+01
9.600000000000000000e+01	3.709376291524950353e-02	1.638616296601642652e-01	3.440727366563523049e+01
9.700000000000000000e+01	3.734138401539661978e-02	1.623852411121977368e-01	3.421088927469804730e+01
9.800000000000000000e+01	3.649647928748958603e-02	1.614589786151670037e-01	3.411101385256728946e+01
9.900000000000000000e+01	3.627648848421374805e-02	1.609844967403309679e-01	3.401949892997859592e+01
1.000000000000000000e+02	3.734349884966801925e-02	1.596330592284157801e-01	3.397111764293069314e+01
