# Supplementary material for: A multi-agent equilibrium model in an incomplete market with discrete dividends: Applications to long-term discount curves
Source: PLoS One. 2026 Jul 24;21(7):e0343055. doi: 10.1371/journal.pone.0343055 (PMC13399536; doi:10.1371/journal.pone.0343055)
Supplement: S6 Data — (CSV) [file pone.0343055.s007.csv]

MATURITY	YIELD	DBPRICE	ANNUITYPRICE
1.000000000000000000e+00	7.919716514513956002e-03	3.982279213490881901e-04	9.954994528920619867e-01
2.000000000000000000e+00	8.590385980374835861e-03	7.928087594266040568e-04	1.981742886842471574e+00
3.000000000000000000e+00	9.281123085426072963e-03	1.183180070168143687e-03	2.957321301671203884e+00
4.000000000000000000e+00	1.020468541195769345e-02	1.568174945529374935e-03	3.919334909413702661e+00
5.000000000000000000e+00	1.056262892772584505e-02	1.951291825406867384e-03	4.876539251290961552e+00
6.000000000000000000e+00	1.091306219646680405e-02	2.328934187615575371e-03	5.819794241028645843e+00
7.000000000000000000e+00	1.140136269827669684e-02	2.700842684156556234e-03	6.748721058412793461e+00
8.000000000000000000e+00	1.143053032639391661e-02	3.072342231399463868e-03	7.676414973460238045e+00
9.000000000000000000e+00	1.222505414901232761e-02	3.429547245353738432e-03	8.568238561937358000e+00
1.000000000000000000e+01	1.320545273516364991e-02	3.793452687929079695e-03	9.433138545291230415e+00
1.100000000000000000e+01	1.354233786249276969e-02	4.317804124581681516e-03	1.030865944829400149e+01
1.200000000000000000e+01	1.365836902506816809e-02	4.834695585329587715e-03	1.117023479767723870e+01
1.300000000000000000e+01	1.427423508371962121e-02	5.336982227537078252e-03	1.200825442713788327e+01
1.400000000000000000e+01	1.445410732749714648e-02	5.837393643362808089e-03	1.284201111015011776e+01
1.500000000000000000e+01	1.538070132049157261e-02	6.305838503590806450e-03	1.361825622110358047e+01
1.600000000000000000e+01	1.547381704529964333e-02	6.788604150447670980e-03	1.442354755358060814e+01
1.700000000000000000e+01	1.602601671042917786e-02	7.248100791752907536e-03	1.518690330143030209e+01
1.800000000000000000e+01	1.654568649700419170e-02	7.700080109355803698e-03	1.594201166192403996e+01
1.900000000000000000e+01	1.680335039336104327e-02	8.126850603727949277e-03	1.664389912306935315e+01
2.000000000000000000e+01	1.685437184912571759e-02	8.635858589023114734e-03	1.745624543147498642e+01
2.100000000000000000e+01	1.713596975838375253e-02	9.351867936945260779e-03	1.817923942058603259e+01
2.200000000000000000e+01	1.767925201582273495e-02	1.000577868366354928e-02	1.880966173429540689e+01
2.300000000000000000e+01	1.847918259274143604e-02	1.061869544074378786e-02	1.938770289710685901e+01
2.400000000000000000e+01	1.874756288235748802e-02	1.128761448507418011e-02	2.007590239473667637e+01
2.500000000000000000e+01	1.894797839287643351e-02	1.192255623127505548e-02	2.071520220474805285e+01
2.600000000000000000e+01	1.949910168069380473e-02	1.255146017141580209e-02	2.135466504482838701e+01
2.700000000000000000e+01	1.969419032732933755e-02	1.315154728896310125e-02	2.195125285703647933e+01
2.800000000000000000e+01	2.022376750335452486e-02	1.368401047019930997e-02	2.245536945346253077e+01
2.900000000000000000e+01	2.028554932037144806e-02	1.431885555235819750e-02	2.312895884626711407e+01
3.000000000000000000e+01	2.080566559401212864e-02	1.487423178983037636e-02	2.358655021642018923e+01
3.100000000000000000e+01	2.106170023351467205e-02	1.616231426846721428e-02	2.414471894133457042e+01
3.200000000000000000e+01	2.127406630145263142e-02	1.743144613102400736e-02	2.472588966517713516e+01
3.300000000000000000e+01	2.158215785268642259e-02	1.857137831063081571e-02	2.516629052622360518e+01
3.400000000000000000e+01	2.174152102324115182e-02	1.981947691072378712e-02	2.575224772129022810e+01
3.500000000000000000e+01	2.187219716061938879e-02	2.099901271439034989e-02	2.626918203248112604e+01
3.600000000000000000e+01	2.241962764037626343e-02	2.195759277513469401e-02	2.663279613793421063e+01
3.700000000000000000e+01	2.278128390398005687e-02	2.296156980096222128e-02	2.703215247254839326e+01
3.800000000000000000e+01	2.288976021946659278e-02	2.403890506019227755e-02	2.749533103064601391e+01
3.900000000000000000e+01	2.329677074913201473e-02	2.490814500106567839e-02	2.783556974626011637e+01
4.000000000000000000e+01	2.385909151908894785e-02	2.593282211971564138e-02	2.821707935758193031e+01
4.100000000000000000e+01	2.401708846946826875e-02	2.834935776921367057e-02	2.865578980496292161e+01
4.200000000000000000e+01	2.416430629973655500e-02	3.067250844041408478e-02	2.906709923458236133e+01
4.300000000000000000e+01	2.453551651324810401e-02	3.270779808544158757e-02	2.935292504834330174e+01
4.400000000000000000e+01	2.450315805177858200e-02	3.500340248087895761e-02	2.975108735011966132e+01
4.500000000000000000e+01	2.493279476933587743e-02	3.696925177600751677e-02	3.013466246621323918e+01
4.600000000000000000e+01	2.494690908779654409e-02	3.898775423391515060e-02	3.043730254782442302e+01
4.700000000000000000e+01	2.523587841809371915e-02	4.067229434926414311e-02	3.062577702568428606e+01
4.800000000000000000e+01	2.580910515735085342e-02	4.231914817368695458e-02	3.094424918145499603e+01
4.900000000000000000e+01	2.573502603779497661e-02	4.446854545874436709e-02	3.135192722246744168e+01
5.000000000000000000e+01	2.660297788140956327e-02	4.557911000913270061e-02	3.139952958268445471e+01
5.100000000000000000e+01	2.672823632464742249e-02	4.976453822366007362e-02	3.167309631008822990e+01
5.200000000000000000e+01	2.653095255362813640e-02	5.443620113218856915e-02	3.213549977088669607e+01
5.300000000000000000e+01	2.710276488937083533e-02	5.774611066944065896e-02	3.230335233774279402e+01
5.400000000000000000e+01	2.704575347087303031e-02	6.140434894140874011e-02	3.253753313151867843e+01
5.500000000000000000e+01	2.738811279589091138e-02	6.485966265661642638e-02	3.279005952492520493e+01
5.600000000000000000e+01	2.731698993182930454e-02	6.811660677844248724e-02	3.290982906781685813e+01
5.700000000000000000e+01	2.789157176465732746e-02	7.033420065219209150e-02	3.306435983438973381e+01
5.800000000000000000e+01	2.837304678210169490e-02	7.270600120784970199e-02	3.310388975926334609e+01
5.900000000000000000e+01	2.813750819216238527e-02	7.604739669079638165e-02	3.336573154125246532e+01
6.000000000000000000e+01	2.867303901666125657e-02	7.914172210816705633e-02	3.360191104683629248e+01
6.100000000000000000e+01	2.857484980630645155e-02	8.622166656372860782e-02	3.387657654459168555e+01
6.200000000000000000e+01	2.938360611044423670e-02	9.036999248592031408e-02	3.369442537349544153e+01
6.300000000000000000e+01	2.882957167317575300e-02	9.773957117781648107e-02	3.405698547968771095e+01
6.400000000000000000e+01	2.946766665958421363e-02	1.013460084943161726e-01	3.409753812153402208e+01
6.500000000000000000e+01	2.967766729402872283e-02	1.063098644485431232e-01	3.431273767985666012e+01
6.600000000000000000e+01	2.999033494115104989e-02	1.085243733345881839e-01	3.418752806539995248e+01
6.700000000000000000e+01	3.029186632128660212e-02	1.136039804014905702e-01	3.437751276919797050e+01
6.800000000000000000e+01	3.071083174459013354e-02	1.154530097408367484e-01	3.440391164484908160e+01
6.900000000000000000e+01	3.037922136265948023e-02	1.201666828401588283e-01	3.455088366812621103e+01
7.000000000000000000e+01	3.077131892940004887e-02	1.248840898876646677e-01	3.482948434394803172e+01
7.100000000000000000e+01	3.078819066968681642e-02	1.319472101625495386e-01	3.482105094560689906e+01
7.200000000000000000e+01	3.111931913306310860e-02	1.382254505653887355e-01	3.489760873109212724e+01
7.300000000000000000e+01	3.060247582483045445e-02	1.448335387206306779e-01	3.496641166455275140e+01
7.400000000000000000e+01	3.230440979190066231e-02	1.438526718976060048e-01	3.468596850376420093e+01
7.500000000000000000e+01	3.174205829458356942e-02	1.490805382654101230e-01	3.475627067180597862e+01
7.600000000000000000e+01	3.199255625008010084e-02	1.542793638996835526e-01	3.500523435615799883e+01
7.700000000000000000e+01	3.212366972795186598e-02	1.564033620655292389e-01	3.502155894008978265e+01
7.800000000000000000e+01	3.230508558972948474e-02	1.594111083700654741e-01	3.518549518402168985e+01
7.900000000000000000e+01	3.312496192359980218e-02	1.579455567629460822e-01	3.509010186400855957e+01
8.000000000000000000e+01	3.294010908958049100e-02	1.606226943910417926e-01	3.506493557966754082e+01
8.100000000000000000e+01	3.259162994644175526e-02	1.632592215154878845e-01	3.514463115192688747e+01
8.200000000000000000e+01	3.341650382036134848e-02	1.617186313056183655e-01	3.506446580576243122e+01
8.300000000000000000e+01	3.315808705156116781e-02	1.660035586757796777e-01	3.517902522705204404e+01
8.400000000000000000e+01	3.396850855719492357e-02	1.638693072956701469e-01	3.511686720653426619e+01
8.500000000000000000e+01	3.350115079400004664e-02	1.649636490304857150e-01	3.526124211916961571e+01
8.600000000000000000e+01	3.318865930091852851e-02	1.678131073907379034e-01	3.527333712690481349e+01
8.700000000000000000e+01	3.384419059906758342e-02	1.704436241196455037e-01	3.538987007005286500e+01
8.800000000000000000e+01	3.500958852748162903e-02	1.644849208073306257e-01	3.515733779327949549e+01
8.900000000000000000e+01	3.446428967792656423e-02	1.664109438556133358e-01	3.520267833461040397e+01
9.000000000000000000e+01	3.503260699314938303e-02	1.669723920533206230e-01	3.513218804082232793e+01
9.100000000000000000e+01	3.445691270713108906e-02	1.728694805501602150e-01	3.546458883552496388e+01
9.200000000000000000e+01	3.488840110672870864e-02	1.688086953750684849e-01	3.549935305778975447e+01
9.300000000000000000e+01	3.520139719026542380e-02	1.673972725438131193e-01	3.534411449225313362e+01
9.400000000000000000e+01	3.674935740530023420e-02	1.688086779430634787e-01	3.557409805736505604e+01
9.500000000000000000e+01	3.550090130328595328e-02	1.679824033826525231e-01	3.535462460980642874e+01
9.600000000000000000e+01	3.655911391407556249e-02	1.735502665491146790e-01	3.585122100317043703e+01
9.700000000000000000e+01	3.685390027074478964e-02	1.719134805468705285e-01	3.564328367832551692e+01
9.800000000000000000e+01	3.596105657792692673e-02	1.710903379465707752e-01	3.553310535404172299e+01
9.900000000000000000e+01	3.575308064925405288e-02	1.704897247468275534e-01	3.543488432693123258e+01
1.000000000000000000e+02	3.690237697662758498e-02	1.688568425970711218e-01	3.537458718355179599e+01
