# Supplementary material for: A multi-agent equilibrium model in an incomplete market with discrete dividends: Applications to long-term discount curves
Source: PLoS One. 2026 Jul 24;21(7):e0343055. doi: 10.1371/journal.pone.0343055 (PMC13399536; doi:10.1371/journal.pone.0343055)
Supplement: S7 Data — (CSV) [file pone.0343055.s008.csv]

MATURITY	YIELD	DBPRICE	ANNUITYPRICE
1.000000000000000000e+00	3.450505408825276649e-02	3.924847384407383717e-04	9.811384470537687363e-01
2.000000000000000000e+00	3.574208889147238721e-02	7.709520664672977986e-04	1.927096723354827956e+00
3.000000000000000000e+00	3.696457845923281638e-02	1.134922605762571628e-03	2.836684886769662128e+00
4.000000000000000000e+00	3.836978681787898277e-02	1.483481501000700814e-03	3.707642470756998154e+00
5.000000000000000000e+00	3.918414022551092168e-02	1.820229950164670932e-03	4.548991089550376898e+00
6.000000000000000000e+00	3.999596837730826776e-02	2.141919846582653747e-03	5.352487464410101481e+00
7.000000000000000000e+00	4.085001003170794093e-02	2.449026845915192041e-03	6.119569800576743823e+00
8.000000000000000000e+00	4.132453254602560383e-02	2.745802528481083426e-03	6.860681431874654734e+00
9.000000000000000000e+00	4.240583173421113433e-02	3.021980502307363304e-03	7.550235648396654398e+00
1.000000000000000000e+01	4.362726762970996208e-02	3.293824978766468365e-03	8.196791291537891766e+00
1.100000000000000000e+01	4.430542501229491753e-02	3.672732771246523843e-03	8.829068902627627224e+00
1.200000000000000000e+01	4.471923737814399030e-02	4.034043968528600380e-03	9.431382195039050842e+00
1.300000000000000000e+01	4.552053864052840737e-02	4.375033712188599287e-03	1.000112477732067617e+01
1.400000000000000000e+01	4.608723719931492185e-02	4.699324997283901677e-03	1.054084101548392738e+01
1.500000000000000000e+01	4.704501356875268742e-02	4.995852802059220533e-03	1.103231953818971611e+01
1.600000000000000000e+01	4.742093679880164669e-02	5.290089248441889012e-03	1.152373617823740481e+01
1.700000000000000000e+01	4.810441573743872573e-02	5.560590955576849223e-03	1.197313170831071005e+01
1.800000000000000000e+01	4.884649626814027007e-02	5.817981102929978623e-03	1.240429875486876554e+01
1.900000000000000000e+01	4.932914555449861849e-02	6.045964180400297157e-03	1.277684013654170236e+01
2.000000000000000000e+01	4.965955363315517623e-02	6.319299560910956147e-03	1.321767947084610384e+01
2.100000000000000000e+01	5.003319693813227526e-02	6.684947712449628918e-03	1.358820900802577292e+01
2.200000000000000000e+01	5.072454896038367661e-02	7.002403173597967524e-03	1.389025490172559607e+01
2.300000000000000000e+01	5.153253315888334241e-02	7.288707568888093055e-03	1.415285819784190657e+01
2.400000000000000000e+01	5.201402808635344904e-02	7.593638322778998619e-03	1.446938370941893837e+01
2.500000000000000000e+01	5.232876025262962749e-02	7.877658716054723384e-03	1.475904579061500321e+01
2.600000000000000000e+01	5.288528798387537311e-02	8.147014749122320765e-03	1.503444746788420794e+01
2.700000000000000000e+01	5.341711584642119814e-02	8.380465124370321470e-03	1.526284352378331377e+01
2.800000000000000000e+01	5.393566842575930886e-02	8.587558268802581232e-03	1.545339780374730232e+01
2.900000000000000000e+01	5.409299623440171068e-02	8.838863654851512180e-03	1.572801427890476056e+01
3.000000000000000000e+01	5.466943125189988734e-02	9.037819960672741765e-03	1.588720516478461597e+01
3.100000000000000000e+01	5.501261606743511334e-02	9.495704770087272373e-03	1.608904604039236830e+01
3.200000000000000000e+01	5.538161068308569690e-02	9.931526578267324198e-03	1.629728191387718539e+01
3.300000000000000000e+01	5.585740795834999439e-02	1.029650505057417426e-02	1.642874041854880929e+01
3.400000000000000000e+01	5.603545669902562643e-02	1.069959984568146817e-02	1.662553068484459828e+01
3.500000000000000000e+01	5.646893431245987582e-02	1.103474367714645313e-02	1.677175942924307606e+01
3.600000000000000000e+01	5.689065359998975863e-02	1.133596676521776356e-02	1.689539768216666360e+01
3.700000000000000000e+01	5.727358283173719644e-02	1.161252489080687525e-02	1.698941675379755623e+01
3.800000000000000000e+01	5.753862730533094993e-02	1.190388553035914149e-02	1.712242283740324922e+01
3.900000000000000000e+01	5.811986249517058639e-02	1.210994390996834175e-02	1.719319017528377103e+01
4.000000000000000000e+01	5.853985597221200710e-02	1.238146089971576928e-02	1.729897879162328422e+01
4.100000000000000000e+01	5.876920570799066407e-02	1.297599838580004716e-02	1.741291589094795356e+01
4.200000000000000000e+01	5.900059931919018202e-02	1.352376322772078955e-02	1.751768312004925932e+01
4.300000000000000000e+01	5.933199490898306838e-02	1.399973248694530263e-02	1.758630303320703447e+01
4.400000000000000000e+01	5.957850343522108627e-02	1.445963332392578501e-02	1.765624916831264102e+01
4.500000000000000000e+01	5.995693323833972688e-02	1.488624887738243356e-02	1.776475744170901905e+01
4.600000000000000000e+01	6.024153105899193034e-02	1.525722796302461139e-02	1.779284034020405159e+01
4.700000000000000000e+01	6.046762121688877695e-02	1.559950122457223580e-02	1.781933239513562839e+01
4.800000000000000000e+01	6.087225550414523262e-02	1.591664633903474083e-02	1.789712251180775837e+01
4.900000000000000000e+01	6.102594991849672607e-02	1.628256085877853587e-02	1.796532592538947881e+01
5.000000000000000000e+01	6.151450889688729606e-02	1.652520714430041546e-02	1.798160847068912460e+01
5.100000000000000000e+01	6.187867010179398664e-02	1.716919636585210671e-02	1.800592079477660690e+01
5.200000000000000000e+01	6.185095621243811431e-02	1.794448377404782302e-02	1.810935294365252801e+01
5.300000000000000000e+01	6.217388544353231322e-02	1.849524558695103335e-02	1.814216097054385202e+01
5.400000000000000000e+01	6.242839902639470834e-02	1.901333564609309495e-02	1.818185638087232903e+01
5.500000000000000000e+01	6.279075655079760510e-02	1.946567051059192033e-02	1.820693147664307432e+01
5.600000000000000000e+01	6.290009067678350996e-02	1.989922650322210884e-02	1.821393905250702616e+01
5.700000000000000000e+01	6.323188315073681454e-02	2.029582516068413611e-02	1.825418854321671702e+01
5.800000000000000000e+01	6.368336800454824087e-02	2.056541415608169679e-02	1.823475596639644536e+01
5.900000000000000000e+01	6.363381518351010624e-02	2.096410577030793920e-02	1.827291874936035398e+01
6.000000000000000000e+01	6.408054954660449831e-02	2.128046330183947996e-02	1.829580928275007423e+01
6.100000000000000000e+01	6.406154797197841089e-02	2.221734375304526901e-02	1.838350273217632846e+01
6.200000000000000000e+01	6.463627445803529770e-02	2.262863483857782340e-02	1.830314501369218050e+01
6.300000000000000000e+01	6.467799760542242149e-02	2.331877103421497316e-02	1.836410195126660838e+01
6.400000000000000000e+01	6.500317079501800877e-02	2.376604513449429371e-02	1.838704736253245642e+01
6.500000000000000000e+01	6.491571623492103926e-02	2.440249231184572765e-02	1.841701563388071605e+01
6.600000000000000000e+01	6.546293590952832753e-02	2.459049732629580223e-02	1.839495208841539764e+01
6.700000000000000000e+01	6.565170348208233808e-02	2.498672548970552396e-02	1.839844586524237258e+01
6.800000000000000000e+01	6.591298658912643493e-02	2.524498538240811316e-02	1.842114239811154874e+01
6.900000000000000000e+01	6.611806788114212019e-02	2.549829150999504551e-02	1.840619209787782751e+01
7.000000000000000000e+01	6.623872224735642689e-02	2.597723181938797407e-02	1.848537289608518819e+01
7.100000000000000000e+01	6.627292157614537993e-02	2.667232909020479312e-02	1.846492276940213983e+01
7.200000000000000000e+01	6.672691014267004284e-02	2.701818383309330038e-02	1.848127086238802974e+01
7.300000000000000000e+01	6.674314185253656107e-02	2.750918320484139340e-02	1.851127713162991739e+01
7.400000000000000000e+01	6.722239941036409205e-02	2.752193853026638562e-02	1.842968022917194304e+01
7.500000000000000000e+01	6.722048794279252004e-02	2.787697256626300163e-02	1.844735509666730522e+01
7.600000000000000000e+01	6.739550169198449403e-02	2.821788171878012244e-02	1.847267903902590191e+01
7.700000000000000000e+01	6.786986800115096807e-02	2.819681149856245739e-02	1.846159941515040259e+01
7.800000000000000000e+01	6.794150145920054007e-02	2.845410167798981954e-02	1.850622865052428168e+01
7.900000000000000000e+01	6.802817652601393650e-02	2.851281353606587715e-02	1.849855630250117144e+01
8.000000000000000000e+01	6.807393081265897261e-02	2.869933379151065611e-02	1.849837631117150494e+01
8.100000000000000000e+01	6.860151911388547019e-02	2.864276522395552138e-02	1.847824553428579364e+01
8.200000000000000000e+01	6.882672502440231876e-02	2.879510501745519840e-02	1.851157111238099873e+01
8.300000000000000000e+01	6.895775613495479239e-02	2.882011986487494071e-02	1.850568594885469409e+01
8.400000000000000000e+01	6.928524936057126049e-02	2.886149779624500381e-02	1.849354235310263661e+01
8.500000000000000000e+01	6.941981231891254656e-02	2.905757536109587411e-02	1.856384986773543488e+01
8.600000000000000000e+01	6.930428221039322545e-02	2.909532071099543010e-02	1.856066816271302855e+01
8.700000000000000000e+01	6.927006783452564764e-02	2.916418068225988883e-02	1.855075057654154591e+01
8.800000000000000000e+01	7.011747923719723052e-02	2.892073417414846997e-02	1.851529465666616048e+01
8.900000000000000000e+01	6.993685060663279440e-02	2.907293002636247500e-02	1.853089028126072080e+01
9.000000000000000000e+01	7.033953662557648756e-02	2.889150272417017815e-02	1.849524349183178273e+01
9.100000000000000000e+01	7.050455600820385027e-02	2.911108386883343863e-02	1.854363076729493542e+01
9.200000000000000000e+01	7.046675156971525522e-02	2.922409460620447111e-02	1.860240581254699421e+01
9.300000000000000000e+01	7.094744838711886104e-02	2.899895346334099844e-02	1.854148966340272153e+01
9.400000000000000000e+01	7.091105668208352864e-02	2.916973748888117279e-02	1.861689356133553019e+01
9.500000000000000000e+01	7.106041221870305902e-02	2.919225078384462407e-02	1.854231750785043076e+01
9.600000000000000000e+01	7.120593703943035868e-02	2.940171338873609833e-02	1.867707006739147602e+01
9.700000000000000000e+01	7.135970073691282056e-02	2.923192727764409998e-02	1.859538385644034619e+01
9.800000000000000000e+01	7.137521439664362699e-02	2.912684499741656843e-02	1.856659903123967581e+01
9.900000000000000000e+01	7.165136689766883615e-02	2.914134010161892677e-02	1.854578747711638798e+01
1.000000000000000000e+02	7.181009127704697514e-02	2.921159290951761550e-02	1.855555815878608428e+01
