# Supplementary material for: A multi-agent equilibrium model in an incomplete market with discrete dividends: Applications to long-term discount curves
Source: PLoS One. 2026 Jul 24;21(7):e0343055. doi: 10.1371/journal.pone.0343055 (PMC13399536; doi:10.1371/journal.pone.0343055)
Supplement: S8 Data — (CSV) [file pone.0343055.s009.csv]

MATURITY	YIELD	DBPRICE	ANNUITYPRICE
1.000000000000000000e+00	1.201957256045854162e-02	3.973566967377444525e-04	9.933266809804754960e-01
2.000000000000000000e+00	1.273990888398939501e-02	7.894215818328477463e-04	1.973296284126945022e+00
3.000000000000000000e+00	1.343027310282403873e-02	1.175701369487834776e-03	2.938673600248439488e+00
4.000000000000000000e+00	1.430514617398540717e-02	1.555201544690840371e-03	3.886989596364320398e+00
5.000000000000000000e+00	1.466063929650274558e-02	1.931074522366879424e-03	4.826134837279333567e+00
6.000000000000000000e+00	1.501306288600656735e-02	2.300106859627316491e-03	5.747932084133302588e+00
7.000000000000000000e+00	1.548142363263307029e-02	2.662177022392352675e-03	6.652340827776940912e+00
8.000000000000000000e+00	1.553213274901775291e-02	3.021969823286818277e-03	7.550859738519280384e+00
9.000000000000000000e+00	1.627619382238279164e-02	3.367302566903565726e-03	8.413112719911696402e+00
1.000000000000000000e+01	1.719054193578228515e-02	3.718060726762954099e-03	9.246966707776792305e+00
1.100000000000000000e+01	1.751684912504943709e-02	4.220440920175776503e-03	1.008562496152954679e+01
1.200000000000000000e+01	1.763252540940170657e-02	4.713939587676990728e-03	1.090833348658117430e+01
1.300000000000000000e+01	1.820451444186250642e-02	5.192162595320643642e-03	1.170624780717578517e+01
1.400000000000000000e+01	1.839117731593838470e-02	5.665910294840167602e-03	1.249557662093313937e+01
1.500000000000000000e+01	1.924173736201569007e-02	6.109706895447058854e-03	1.323136536173880273e+01
1.600000000000000000e+01	1.933502887291610808e-02	6.563653179048056785e-03	1.398858005095315171e+01
1.700000000000000000e+01	1.983806205578209428e-02	6.995307074886995130e-03	1.470580195133871904e+01
1.800000000000000000e+01	2.033502658297696788e-02	7.417909652432781720e-03	1.541182810462042951e+01
1.900000000000000000e+01	2.057306852544725853e-02	7.816492061293856680e-03	1.606780949266563141e+01
2.000000000000000000e+01	2.061737754134999184e-02	8.287460997313382885e-03	1.681904962565948480e+01
2.100000000000000000e+01	2.086327900006271219e-02	8.950836169668229328e-03	1.748942348150929860e+01
2.200000000000000000e+01	2.137164741167750515e-02	9.555619049702070156e-03	1.807344856421800472e+01
2.300000000000000000e+01	2.211104239292912069e-02	1.012261012794114616e-02	1.860995145133336237e+01
2.400000000000000000e+01	2.235631075999055042e-02	1.073613149858041599e-02	1.924074940819529189e+01
2.500000000000000000e+01	2.253637808546980412e-02	1.131750796383559909e-02	1.982643387596611362e+01
2.600000000000000000e+01	2.303130074321010218e-02	1.189261038831953242e-02	2.041142034669654137e+01
2.700000000000000000e+01	2.322572118178953607e-02	1.243744333174507874e-02	2.095316887200296563e+01
2.800000000000000000e+01	2.371184767978280414e-02	1.292176748786704431e-02	2.141235655714644537e+01
2.900000000000000000e+01	2.374397651341950133e-02	1.349700646656231545e-02	2.202208678116241458e+01
3.000000000000000000e+01	2.422576640044838900e-02	1.400157393909773167e-02	2.243981177408065619e+01
3.100000000000000000e+01	2.445410122673011277e-02	1.516153291677360855e-02	2.294248997648755406e+01
3.200000000000000000e+01	2.464837228360648377e-02	1.630012895599301098e-02	2.346281266095211748e+01
3.300000000000000000e+01	2.493396416004837676e-02	1.732356451535590688e-02	2.385969851334895608e+01
3.400000000000000000e+01	2.506303982103530448e-02	1.843882360804569714e-02	2.438302695410580512e+01
3.500000000000000000e+01	2.518791884974638101e-02	1.948496707594638694e-02	2.484143519468006645e+01
3.600000000000000000e+01	2.568104724566069516e-02	2.034935624837901080e-02	2.517373677605083770e+01
3.700000000000000000e+01	2.601990439682818138e-02	2.124004970960748431e-02	2.552723529687007797e+01
3.800000000000000000e+01	2.610703551128918873e-02	2.219261341913301641e-02	2.593722451695679254e+01
3.900000000000000000e+01	2.650984510548191550e-02	2.296140784887843594e-02	2.624051590063706030e+01
4.000000000000000000e+01	2.702079670522424329e-02	2.387221257083506007e-02	2.657961657890381701e+01
4.100000000000000000e+01	2.714278716205830583e-02	2.600002629385775310e-02	2.696667375656864252e+01
4.200000000000000000e+01	2.726069888170080599e-02	2.804785550025570839e-02	2.733284088496624520e+01
4.300000000000000000e+01	2.760772405366448273e-02	2.983548559882489085e-02	2.758582896030317855e+01
4.400000000000000000e+01	2.758859335077319327e-02	3.182882028572170396e-02	2.792998641195319109e+01
4.500000000000000000e+01	2.797009850899205216e-02	3.355277379202011023e-02	2.826804193206390892e+01
4.600000000000000000e+01	2.801573538410177464e-02	3.529272797211490537e-02	2.852765554217369726e+01
4.700000000000000000e+01	2.826603669745722178e-02	3.677023593132379420e-02	2.869612650795914988e+01
4.800000000000000000e+01	2.879031748880997443e-02	3.821057776131823319e-02	2.897557639674572272e+01
4.900000000000000000e+01	2.872831703814304402e-02	4.004594014167121158e-02	2.932267048666265197e+01
5.000000000000000000e+01	2.950775938561430584e-02	4.106793678719813240e-02	2.938041316445105622e+01
5.100000000000000000e+01	2.966684924544490606e-02	4.462726923914533267e-02	2.960493498616127894e+01
5.200000000000000000e+01	2.945945490300140579e-02	4.864177711046928365e-02	3.000647856596570051e+01
5.300000000000000000e+01	2.996902760225522017e-02	5.152484092605463112e-02	3.015879659894771336e+01
5.400000000000000000e+01	2.995170561016746030e-02	5.462143053521360120e-02	3.035733582809173470e+01
5.500000000000000000e+01	3.025856065704019687e-02	5.757976137219622537e-02	3.057307346388071778e+01
5.600000000000000000e+01	3.018155875809779704e-02	6.037382040382175546e-02	3.068228717372225489e+01
5.700000000000000000e+01	3.073912689181746913e-02	6.230291397815067300e-02	3.081806506093917974e+01
5.800000000000000000e+01	3.118723760369784131e-02	6.430808308636468129e-02	3.085055559345287790e+01
5.900000000000000000e+01	3.096689090916210016e-02	6.710529183603602954e-02	3.106794985444836144e+01
6.000000000000000000e+01	3.147385150137229498e-02	6.971560756804238979e-02	3.126872974150927575e+01
6.100000000000000000e+01	3.139905093852481122e-02	7.567648604204386953e-02	3.150507167734792446e+01
6.200000000000000000e+01	3.215124921750787956e-02	7.920683705577409583e-02	3.135198872624287247e+01
6.300000000000000000e+01	3.164678346566102835e-02	8.531958024571290045e-02	3.165992333494965294e+01
6.400000000000000000e+01	3.227681735829079912e-02	8.834991112053922069e-02	3.169661668771583507e+01
6.500000000000000000e+01	3.240894710972819226e-02	9.269064972354464083e-02	3.188880756323706223e+01
6.600000000000000000e+01	3.273717727973590036e-02	9.453462238615334412e-02	3.178652894010712870e+01
6.700000000000000000e+01	3.302435871818323182e-02	9.868147707802772672e-02	3.193931526894037276e+01
6.800000000000000000e+01	3.344092175444138976e-02	1.002893699952749768e-01	3.196797701261926861e+01
6.900000000000000000e+01	3.312458607178648401e-02	1.041539057287529657e-01	3.208331780154762924e+01
7.000000000000000000e+01	3.351736977894496927e-02	1.080201126822140367e-01	3.232195481562881412e+01
7.100000000000000000e+01	3.352953342786083035e-02	1.140201270621039042e-01	3.232275938132502802e+01
7.200000000000000000e+01	3.387345839691618954e-02	1.190153176128526530e-01	3.238341019204427340e+01
7.300000000000000000e+01	3.345390962170191607e-02	1.243023633831133179e-01	3.244062350781957349e+01
7.400000000000000000e+01	3.495790579767551337e-02	1.237751281039587287e-01	3.220727142787151820e+01
7.500000000000000000e+01	3.447255418972899194e-02	1.279621676549814457e-01	3.226679588979295943e+01
7.600000000000000000e+01	3.465629446789477569e-02	1.322736926810876013e-01	3.247644389709876833e+01
7.700000000000000000e+01	3.485263696343729456e-02	1.338153305559914297e-01	3.248494394864378165e+01
7.800000000000000000e+01	3.504790085953466555e-02	1.363298453458263171e-01	3.262864991265112025e+01
7.900000000000000000e+01	3.574808803199602814e-02	1.354179211316903497e-01	3.255724361905448205e+01
8.000000000000000000e+01	3.557472813418829233e-02	1.375674095905406180e-01	3.253709157434693822e+01
8.100000000000000000e+01	3.533920194940122494e-02	1.396505093779619178e-01	3.260251840898458653e+01
8.200000000000000000e+01	3.612387890260177620e-02	1.385398367530150943e-01	3.254987183216665159e+01
8.300000000000000000e+01	3.585693539266107677e-02	1.416961308117554719e-01	3.263184663293910148e+01
8.400000000000000000e+01	3.665663428653206241e-02	1.401132050565641052e-01	3.258332581947406936e+01
8.500000000000000000e+01	3.630188031395249759e-02	1.410292368403194552e-01	3.270962147685581556e+01
8.600000000000000000e+01	3.619659909221271260e-02	1.430129205625299271e-01	3.272333661174334907e+01
8.700000000000000000e+01	3.652637188561741466e-02	1.453721322576992381e-01	3.281954122884481251e+01
8.800000000000000000e+01	3.771279506767735712e-02	1.407399369206778772e-01	3.262925538543345994e+01
8.900000000000000000e+01	3.728417402204312059e-02	1.421830901895588251e-01	3.267328175265165413e+01
9.000000000000000000e+01	3.769475988880233164e-02	1.425522521509389184e-01	3.260543352277137075e+01
9.100000000000000000e+01	3.719748981216564748e-02	1.472253765041246221e-01	3.287877438031984667e+01
9.200000000000000000e+01	3.763560295524729510e-02	1.441572057443354371e-01	3.292253248671480037e+01
9.300000000000000000e+01	3.801038891191776958e-02	1.430370851906633545e-01	3.279421051070499971e+01
9.400000000000000000e+01	3.931375392671272034e-02	1.443514724774146718e-01	3.299690201458585648e+01
9.500000000000000000e+01	3.838374899162390330e-02	1.436205553381675326e-01	3.280111248763929410e+01
9.600000000000000000e+01	3.929787185790259429e-02	1.480167353083843285e-01	3.322814817410499444e+01
9.700000000000000000e+01	3.949622541584488916e-02	1.467298554413410117e-01	3.304242987536447629e+01
9.800000000000000000e+01	3.866151808067836565e-02	1.458441420381541564e-01	3.295284459434746793e+01
9.900000000000000000e+01	3.859754733700717505e-02	1.454522628294403486e-01	3.287738249562725201e+01
1.000000000000000000e+02	3.967707114525177020e-02	1.443050398768684073e-01	3.282811148602390716e+01
